# Supplementary material for: Metabolomic profiling in small vessel disease identifies multiple associations with disease severity
Source: Brain. 2022 Feb 8;145(7):2461–71. doi: 10.1093/brain/awac041 (PMC9337813; doi:10.1093/brain/awac041)
Supplement: awac041_Supplementary_Data [file awac041_supplementary_data.zip]

Archive with 2 entries (2 files):
- awac041 Supplementary tables.xlsx
- brain-2021-00981-File007.pdf
