# Supplementary material for: Metabolomic profiling in small vessel disease identifies multiple associations with disease severity
Source: Brain. 2022 Feb 8;145(7):2461–71. doi: 10.1093/brain/awac041 (PMC9337813; doi:10.1093/brain/awac041)
Supplement: awac041_Supplementary_Data [file awac041_supplementary_data.zip › awac041 Supplementary tables.xlsx]

## Sheet: Summary
Metabolomic profiling in small vessel disease identifies multiple associations with disease severity
Supplementary Tables
Supplementary Table 1.	Outcomes included in this analysis
Supplementary Table 2.	Characteristics of included studies. a Reported P-values are from chi-squared tests (for categorical variables) or two-sample t-tests (for continuous variables).
Supplementary Table 3.	All results for association of MRI markers and cognition parameters at baseline per 1-SD higher metabolite levels with further adjustment for relevant risk factors. Association results were obtained from linear or logistic regression models adjusted for baseline age, sex, diabetes status, hypertension status, and hypercholesterolemia status.
Supplementary Table 4.	All results for association of MRI markers and cognition parameters at baseline per 1-SD higher metabolite levels with basic adjustment. Association results were obtained from linear or logistic regression models adjusted for baseline age, sex, and cohort.
Supplementary Table 5.	All results for association of annualised change in MRI markers and cognition parameters per 1-SD higher metabolite levels. Annualised changes in outcomes were calculated as the differences in values between the baseline and latest time points divided by the amount of follow-up time. Association results were obtained from linear regression models adjusted for baseline age, sex, and cohort.
Supplementary Table 6.	All results from Cox proportional-hazards regression models for dementia per 1-SD higher metabolite levels. Association results were obtained from Cox proportional-hazards regression models adjusted for baseline age, sex, and cohort.
Supplementary Table 7.	All results for association of MRI markers and cognition parameters at baseline per 1-SD higher metabolite levels by cohort. Association results were obtained from linear or logistic regression models adjusted for baseline age, sex, diabetes status, hypertension status, and hypercholesterolemia status, and calculated separately within each cohort.
Supplementary Table 8.	All results for association of MRI markers and cognition parameters at baseline per 1-SD higher metabolite levels by age category. Association results were obtained from linear or logistic regression models adjusted for cohort, sex, diabetes status, hypertension status, and hypercholesterolemia status. Analyses were conducted separately in individuals with baseline age <65 and ≥65.
Supplementary Table 9.	All results for association of MRI markers and cognition parameters at baseline per 1-SD higher metabolite levels in individuals with more severe forms of SVD. Association results were obtained from linear or logistic regression models adjusted for cohort, baseline age, sex, diabetes status, hypertension status, and hypercholesterolemia status. Analyses were restricted to individuals with scores …
Supplementary Table 10.	Summary of association of global profiling features with imaging and cognitive parameters
Supplementary Table 11.	Significant results from association of global profiling features with imaging and cognitive parameters. Association results were obtained from linear or logistic regression models adjusted for baseline age, sex, and cohort. Results are shown for associations significant at FDR q < 0.05.

## Sheet: ST1
Supplementary Table 1. Outcomes included in this analysis
Category	Variable	Description
Conventional MRI markers	Cerebral microbleed count	Number of focal spots up to 10 mm in diameter
	Cerebral microbleeds presence	Presence of focal spots up to 10 mm in diameter
	Lacune count	Number of lacunes 3-15 mm in diameter
	Lacune presence	Presence of lacunes 3-15 mm in diameter
	Log white matter hyperintensities	Percentage white matter hyperintensities (WMH) volume corrected for total brain volume
	Simple SVD score	Score calculated based on presence of microbleeds, number of lacunes, and WMH volume (Fazekas score).
	Brain atrophy	Negation of total brain volume, which is defined as the sum of grey matter, white matter, and white matter hyperintensities (WMH) volume in mL at a tissue probability threshold ≥ 0.2
DTI markers	Lower MDNPH	Negation of mean diffusivity normalised histogram peak height (MDNPH) measured within normal appearing white matter (NAWM) voxels.
	PSMD	Peak width of skeletonized mean diffusivity (PSMD)
Cognition	Lower executive function	Negation of executive function, which is defined separately in each cohort. SCANS: average of Z-scores for Trail-Making Test, Wisconsin Card Sorting Test, verbal fluency on letters (FAS). RUN-DMC: average of Z-scores for Verbal fluency, Stroop Test, Verbal Series Attention Test.
	Lower processing speed	Negation of processing speed, which is defined separately in each cohort. SCANS: average of Z-scores for BIRT information processing speed task, Digit Symbol Substitution, Grooved Pegboard (best- hand). RUN-DMC: average of Z-scores for Symbol Digit Substitution Task, Stroop Test, Paper- Pencil Memory Scanning Task.
	Lower global cognition	Negation of global cognition, which is defined separately in each cohort. SCANS: average of Z-scores for Trail-Making Test, Wisconsin Card Sorting Test, verbal fluency on letters (FAS), BIRT information processing speed task, Digit Symbol Substitution, Grooved Pegboard (best-hand), Digit Span Task, Logical Memory Task, Visual Reproduction Task. RUN-DMC: average of Z-scores for Rey Auditory Verbal…
Disability	Lower Barthel index	Negation of total of all items on Barthel Index, which is used to measure performance in Activities of Daily Living (ADL)
Dementia	Dementia	Conversion to dementia status

## Sheet: ST2
Supplementary Table 2. Characteristics of included studies
Trait	Mean (SD) or n (%)
	SCANS (n=121)	RUN-DMC (n=503)	Overall (n=624)	P-value a
Risk factors
Sex (female)	43 (36)	219 (44)	262 (42)	0.109
Age (years)	70.0 (9.7)	65.6 (8.8)	66.5 (9.2)	<0.001
Ethnicity (White)	83 (69)	399 (98)	482 (91)	<0.001
Education (years)	11.5 (3.5)	10.8 (3.5)	11.0 (3.5)	0.064
Body mass index (BMI) (kg/m2)	27.0 (4.9)	27.1 (4.1)	27.1 (4.3)	0.7
Mini-mental state examination (MMSE) score	27.5 (2.7)	28.1 (1.6)	28.0 (1.9)	0.002
Systolic blood pressure (mm Hg)	147 (21)	141 (21)	142 (21)	0.005
Diastolic blood pressure (mm Hg)	81 (11)	78 (9)	79 (10)	0.005
Smoking status (current)	24 (20)	75 (15)	99 (16)	0.183
Diabetes status (yes)	22 (18)	66 (13)	88 (14)	0.151
Hypertension status (yes)	112 (93)	369 (73)	481 (77)	<0.001
Hypercholesterolemia (yes)	103 (85)	237 (47)	340 (54)	<0.001
Outcomes
Microbleed count	4.7 (16.6)	0.6 (3.2)	1.4 (8.0)	<0.001
Lacune count	4.2 (5.4)	0.5 (1.2)	1.2 (3.0)	<0.001
Log white matter hyperintensities (WMH) (%)	1.02 (0.79)	1.28 (1.43)	1.23 (1.34)	0.056
Total brain volume (mL)	1049 (110)	1061 (80)	1059 (87)	0.191
Mean diffusivity normalised histogram peak height measured within normal appearing white matter voxels (MDNPH)	0.016 (0.003)	0.013 (0.002)	0.014 (0.002)	<0.001
Peak width of skeletonised mean diffusivity (PSMD)	3.78 * 10-4 (1.05 * 10-5)	3.16 * 10-4 (9.07 * 10-5)	3.30 * 10-4 (9.75 * 10-5)	<0.001
Simple SVD score	1.6 (1.1)	0.6 (0.8)	0.8 (0.9)	<0.001
Executive function score	-0.90 (1.08)	-0.01 (0.74)	-0.25 (0.93)	<0.001
Processing speed score	-0.98 (0.90)	-0.0003 (0.84)	-0.27 (0.96)	<0.001
Global cognition score	-0.67 (0.84)	-0.01 (0.70)	-0.19 (0.80)	<0.001
Dementia progression (yes)	24 (20)	65 (13)	89 (14)	0.051
Follow-up to dementia (years), median (5th-9th percentiles)	5.0 (1.0 to 6.1)	8.6 (2.5 to 9.3)	8.6 (2.0 to 9.2)	<0.001

## Sheet: ST3
Supplementary Table 3. All results for association of MRI markers and cognition parameters at baseline per 1-SD higher metabolite levels with further adjustment for relevant risk factors
Platform	Metabolite	Compound Name	Super Pathway	Sub Pathway	LipidMAPS ID	Lipid Category	Lipid Class	Lipid Subclass	Lower Reference Percentile	Lower Reference Value	Unit	Upper Reference Percentile	Upper Reference Value	LOD	Quantification Type	Calibration Method	Outcome	Beta	SE	t / z	P	FDR q	OR	OR LCI	OR UCI
BI-LISA	H1A1	HDL-1_Apo-A1									mg/dL						bsl_atrophy	-0.00794648	0.0380572	-0.208804	0.834682	0.932577	0.992085	0.920776	1.06892
BI-LISA	H1A2	HDL-1_Apo-A2									mg/dL						bsl_atrophy	0.0424309	0.0375125	1.13112	0.258522	0.779615	1.04334	0.969385	1.12295
BI-LISA	H1CH	HDL-1_Cholesterol									mg/dL						bsl_atrophy	-0.025283	0.0378842	-0.667376	0.504825	0.853414	0.975034	0.905257	1.05019
BI-LISA	H1FC	HDL-1_Free Cholesterol									mg/dL						bsl_atrophy	-0.0333506	0.038443	-0.867535	0.386045	0.832913	0.967199	0.897	1.04289
BI-LISA	H1PL	HDL-1_Phospholipids									mg/dL						bsl_atrophy	-0.00197926	0.0381896	-0.0518273	0.958686	0.985835	0.998023	0.926046	1.07559
BI-LISA	H1TG	HDL-1_Triglycerides									mg/dL						bsl_atrophy	0.00879465	0.0374038	0.235127	0.814201	0.923953	1.00883	0.93752	1.08557
BI-LISA	H2A1	HDL-2_Apo-A1									mg/dL						bsl_atrophy	0.0543644	0.0383179	1.41877	0.156557	0.670829	1.05587	0.979475	1.13822
BI-LISA	H2A2	HDL-2_Apo-A2									mg/dL						bsl_atrophy	0.0739809	0.0364649	2.02882	0.0429794	0.444762	1.07679	1.00251	1.15656
BI-LISA	H2CH	HDL-2_Cholesterol									mg/dL						bsl_atrophy	0.018471	0.0393742	0.469116	0.639181	0.853414	1.01864	0.942987	1.10037
BI-LISA	H2FC	HDL-2_Free Cholesterol									mg/dL						bsl_atrophy	0.012302	0.0387493	0.317478	0.751007	0.903205	1.01238	0.938337	1.09226
BI-LISA	H2PL	HDL-2_Phospholipids									mg/dL						bsl_atrophy	0.0521545	0.0393965	1.32384	0.186133	0.72822	1.05354	0.975249	1.13811
BI-LISA	H2TG	HDL-2_Triglycerides									mg/dL						bsl_atrophy	0.0301169	0.0369037	0.816093	0.414816	0.832913	1.03058	0.958664	1.10788
BI-LISA	H3A1	HDL-3_Apo-A1									mg/dL						bsl_atrophy	0.0483736	0.0374083	1.29312	0.196536	0.72851	1.04956	0.975362	1.12941
BI-LISA	H3A2	HDL-3_Apo-A2									mg/dL						bsl_atrophy	0.0683779	0.0358953	1.90492	0.0573351	0.465567	1.07077	0.998025	1.14882
BI-LISA	H3CH	HDL-3_Cholesterol									mg/dL						bsl_atrophy	0.0168637	0.0384889	0.438143	0.661462	0.853414	1.01701	0.943108	1.0967
BI-LISA	H3FC	HDL-3_Free Cholesterol									mg/dL						bsl_atrophy	0.0458569	0.0390932	1.17301	0.241321	0.774303	1.04692	0.969703	1.1303
BI-LISA	H3PL	HDL-3_Phospholipids									mg/dL						bsl_atrophy	0.0656859	0.0374911	1.75204	0.0803493	0.483176	1.06789	0.992234	1.14932
BI-LISA	H3TG	HDL-3_Triglycerides									mg/dL						bsl_atrophy	0.0402905	0.0358225	1.12473	0.261219	0.779615	1.04111	0.970522	1.11684
BI-LISA	H4A1	HDL-4_Apo-A1									mg/dL						bsl_atrophy	-0.029771	0.0384673	-0.77393	0.43932	0.832913	0.970668	0.900174	1.04668
BI-LISA	H4A2	HDL-4_Apo-A2									mg/dL						bsl_atrophy	-0.0103918	0.0373537	-0.278199	0.780969	0.915233	0.989662	0.919794	1.06484
BI-LISA	H4CH	HDL-4_Cholesterol									mg/dL						bsl_atrophy	-0.0388952	0.0370946	-1.04854	0.294871	0.827467	0.961851	0.894401	1.03439
BI-LISA	H4FC	HDL-4_Free Cholesterol									mg/dL						bsl_atrophy	-0.0322874	0.0375508	-0.859833	0.390273	0.832913	0.968228	0.899526	1.04218
BI-LISA	H4PL	HDL-4_Phospholipids									mg/dL						bsl_atrophy	-0.012628	0.0379288	-0.332939	0.739313	0.897744	0.987451	0.916706	1.06366
BI-LISA	H4TG	HDL-4_Triglycerides									mg/dL						bsl_atrophy	-0.0157444	0.0390425	-0.403262	0.68692	0.866428	0.984379	0.911861	1.06266
BI-LISA	HDA1	HDL_Apo-A1									mg/dL						bsl_atrophy	0.0197945	0.038357	0.516059	0.60603	0.853414	1.01999	0.946121	1.09963
BI-LISA	HDA2	HDL_Apo-A2									mg/dL						bsl_atrophy	0.035579	0.0356526	0.997936	0.318769	0.832913	1.03622	0.966282	1.11122
BI-LISA	HDCH	HDL_Cholesterol									mg/dL						bsl_atrophy	2.96368e-05	0.0383843	0.000772107	0.999384	0.999384	1.00003	0.927555	1.07817
BI-LISA	HDFC	HDL_Free Cholesterol									mg/dL						bsl_atrophy	-0.0439951	0.0388705	-1.13184	0.258218	0.779615	0.956959	0.88676	1.03271
BI-LISA	HDPL	HDL_Phospholipids									mg/dL						bsl_atrophy	0.0217866	0.0391033	0.557154	0.577659	0.853414	1.02203	0.946621	1.10344
BI-LISA	HDTG	HDL_Triglycerides									mg/dL						bsl_atrophy	0.0244311	0.0363775	0.671599	0.502134	0.853414	1.02473	0.954213	1.10046
BI-LISA	IDAB	IDL_Apo-B									mg/dL						bsl_atrophy	0.00909412	0.037447	0.242853	0.808214	0.923953	1.00914	0.937722	1.08599
BI-LISA	IDCH	IDL_Cholesterol									mg/dL						bsl_atrophy	-0.0300299	0.0396399	-0.757567	0.449049	0.832913	0.970417	0.897875	1.04882
BI-LISA	IDFC	IDL_Free Cholesterol									mg/dL						bsl_atrophy	-0.020747	0.0398859	-0.520159	0.603172	0.853414	0.979467	0.905812	1.05911
BI-LISA	IDPL	IDL_Phospholipids									mg/dL						bsl_atrophy	-0.00693805	0.0416154	-0.166718	0.867656	0.946058	0.993086	0.915299	1.07748
BI-LISA	IDTG	IDL_Triglycerides									mg/dL						bsl_atrophy	0.0343896	0.0393887	0.873081	0.383018	0.832913	1.03499	0.958091	1.11806
BI-LISA	L1AB	LDL-1_Apo-B									mg/dL						bsl_atrophy	-0.0610289	0.0459294	-1.32875	0.184505	0.72822	0.940796	0.859804	1.02942
BI-LISA	L1CH	LDL-1_Cholesterol									mg/dL						bsl_atrophy	-0.0903832	0.0466772	-1.93635	0.0533607	0.449222	0.913581	0.833709	1.0011
BI-LISA	L1FC	LDL-1_Free Cholesterol									mg/dL						bsl_atrophy	-0.0958869	0.0452329	-2.11985	0.0344865	0.41936	0.908567	0.831484	0.992796
BI-LISA	L1PL	LDL-1_Phospholipids									mg/dL						bsl_atrophy	-0.0915242	0.046503	-1.96813	0.0495775	0.445912	0.912539	0.833043	0.999622
BI-LISA	L1TG	LDL-1_Triglycerides									mg/dL						bsl_atrophy	0.0184099	0.038809	0.474371	0.635432	0.853414	1.01858	0.943975	1.09908
BI-LISA	L2AB	LDL-2_Apo-B									mg/dL						bsl_atrophy	-0.0256737	0.0420837	-0.610062	0.542084	0.853414	0.974653	0.897486	1.05846
BI-LISA	L2CH	LDL-2_Cholesterol									mg/dL						bsl_atrophy	-0.0532132	0.0410506	-1.29629	0.195446	0.72851	0.948178	0.874877	1.02762
BI-LISA	L2FC	LDL-2_Free Cholesterol									mg/dL						bsl_atrophy	-0.0661057	0.0405944	-1.62845	0.104029	0.545775	0.936032	0.864442	1.01355
BI-LISA	L2PL	LDL-2_Phospholipids									mg/dL						bsl_atrophy	-0.041397	0.0414071	-0.999756	0.317888	0.832913	0.959448	0.884657	1.04056
BI-LISA	L2TG	LDL-2_Triglycerides									mg/dL						bsl_atrophy	0.0314077	0.0402882	0.779575	0.435992	0.832913	1.03191	0.953556	1.11669
BI-LISA	L3AB	LDL-3_Apo-B									mg/dL						bsl_atrophy	-0.00318724	0.0431065	-0.0739388	0.941087	0.982423	0.996818	0.916058	1.0847
BI-LISA	L3CH	LDL-3_Cholesterol									mg/dL						bsl_atrophy	-0.0382317	0.0425433	-0.898653	0.369249	0.832913	0.96249	0.885488	1.04619
BI-LISA	L3FC	LDL-3_Free Cholesterol									mg/dL						bsl_atrophy	-0.0305107	0.0405913	-0.751656	0.452594	0.832913	0.96995	0.895772	1.05027
BI-LISA	L3PL	LDL-3_Phospholipids									mg/dL						bsl_atrophy	-0.0141385	0.042618	-0.33175	0.74021	0.897744	0.985961	0.906948	1.07186
BI-LISA	L3TG	LDL-3_Triglycerides									mg/dL						bsl_atrophy	0.0575657	0.0387331	1.48621	0.137822	0.623644	1.05925	0.981816	1.1428
BI-LISA	L4AB	LDL-4_Apo-B									mg/dL						bsl_atrophy	0.018063	0.0419802	0.430275	0.667172	0.853414	1.01823	0.9378	1.10555
BI-LISA	L4CH	LDL-4_Cholesterol									mg/dL						bsl_atrophy	0.00959654	0.0423089	0.226821	0.820651	0.926975	1.00964	0.929295	1.09694
BI-LISA	L4FC	LDL-4_Free Cholesterol									mg/dL						bsl_atrophy	0.00985867	0.0404644	0.243638	0.807606	0.923953	1.00991	0.932905	1.09327
BI-LISA	L4PL	LDL-4_Phospholipids									mg/dL						bsl_atrophy	0.015617	0.0413454	0.377719	0.705792	0.887141	1.01574	0.936674	1.10148
BI-LISA	L4TG	LDL-4_Triglycerides									mg/dL						bsl_atrophy	0.07523	0.0353212	2.12988	0.0336451	0.41936	1.07813	1.00602	1.15542
BI-LISA	L5AB	LDL-5_Apo-B									mg/dL						bsl_atrophy	0.0810262	0.0368426	2.19925	0.0282943	0.404538	1.0844	1.00885	1.1656
BI-LISA	L5CH	LDL-5_Cholesterol									mg/dL						bsl_atrophy	0.0745641	0.0372356	2.0025	0.0457443	0.445912	1.07741	1.00158	1.15899
BI-LISA	L5FC	LDL-5_Free Cholesterol									mg/dL						bsl_atrophy	0.0648389	0.0365028	1.77627	0.0762663	0.483176	1.06699	0.993316	1.14612
BI-LISA	L5PL	LDL-5_Phospholipids									mg/dL						bsl_atrophy	0.0840025	0.0366361	2.29289	0.022248	0.36608	1.08763	1.01227	1.1686
BI-LISA	L5TG	LDL-5_Triglycerides									mg/dL						bsl_atrophy	0.0690193	0.0352109	1.96017	0.0505038	0.445912	1.07146	1.00001	1.14801
BI-LISA	L6AB	LDL-6_Apo-B									mg/dL						bsl_atrophy	0.0729938	0.0355914	2.05089	0.040773	0.444762	1.07572	1.00324	1.15344
BI-LISA	L6CH	LDL-6_Cholesterol									mg/dL						bsl_atrophy	0.06415	0.0356735	1.79825	0.0727103	0.483176	1.06625	0.994246	1.14347
BI-LISA	L6FC	LDL-6_Free Cholesterol									mg/dL						bsl_atrophy	0.0540863	0.0358467	1.50882	0.131945	0.623644	1.05558	0.983957	1.13241
BI-LISA	L6PL	LDL-6_Phospholipids									mg/dL						bsl_atrophy	0.0657856	0.0354411	1.8562	0.0639845	0.483176	1.068	0.996328	1.14482
BI-LISA	L6TG	LDL-6_Triglycerides									mg/dL						bsl_atrophy	0.0840338	0.0349982	2.40109	0.0166924	0.321212	1.08767	1.01556	1.16489
BI-LISA	LDAB	LDL_Apo-B									mg/dL						bsl_atrophy	0.0617261	0.0413646	1.49225	0.136234	0.623644	1.06367	0.980838	1.1535
BI-LISA	LDCH	LDL_Cholesterol									mg/dL						bsl_atrophy	0.0196888	0.0412626	0.477159	0.633447	0.853414	1.01988	0.940648	1.10579
BI-LISA	LDFC	LDL_Free Cholesterol									mg/dL						bsl_atrophy	0.00145504	0.0416539	0.0349317	0.972147	0.988532	1.00146	0.922944	1.08665
BI-LISA	LDPL	LDL_Phospholipids									mg/dL						bsl_atrophy	0.0357546	0.0421232	0.848811	0.396372	0.832913	1.0364	0.954272	1.1256
BI-LISA	LDTG	LDL_Triglycerides									mg/dL						bsl_atrophy	0.0718245	0.0363924	1.97361	0.0489485	0.445912	1.07447	1.0005	1.15391
BI-LISA	TPA1	Total Plasma_Apo-A1									mg/dL						bsl_atrophy	0.015722	0.0382483	0.41105	0.681203	0.866428	1.01585	0.942476	1.09493
BI-LISA	TPA2	Total Plasma_Apo-A2									mg/dL						bsl_atrophy	0.0348655	0.0356539	0.977887	0.32858	0.832913	1.03548	0.96559	1.11043
BI-LISA	TPAB	Total Plasma_Apo-B									mg/dL						bsl_atrophy	0.0470148	0.0439835	1.06892	0.285596	0.814062	1.04814	0.961565	1.1425
BI-LISA	TPCH	Total Plasma_Cholesterol									mg/dL						bsl_atrophy	0.00687892	0.0399657	0.17212	0.863409	0.944667	1.0069	0.931039	1.08895
BI-LISA	TPFC	Total Plasma_Free Cholesterol									mg/dL						bsl_atrophy	0.0351229	0.0387567	0.906241	0.365223	0.832913	1.03575	0.959982	1.11749
BI-LISA	TPTG	Total Plasma_Triglycerides									mg/dL						bsl_atrophy	0.0300492	0.0383431	0.783692	0.433574	0.832913	1.03051	0.955899	1.11093
BI-LISA	V1CH	VLDL-1_Cholesterol									mg/dL						bsl_atrophy	-0.0143076	0.0388929	-0.367871	0.713117	0.887911	0.985794	0.91344	1.06388
BI-LISA	V1FC	VLDL-1_Free Cholesterol									mg/dL						bsl_atrophy	0.0284765	0.0388926	0.732184	0.464382	0.832913	1.02889	0.953369	1.11038
BI-LISA	V1PL	VLDL-1_Phospholipids									mg/dL						bsl_atrophy	0.012097	0.0397703	0.304172	0.761118	0.907402	1.01217	0.936269	1.09423
BI-LISA	V1TG	VLDL-1_Triglycerides									mg/dL						bsl_atrophy	0.0349282	0.0391201	0.892846	0.372348	0.832913	1.03555	0.959112	1.11807
BI-LISA	V2CH	VLDL-2_Cholesterol									mg/dL						bsl_atrophy	-0.0053755	0.0392334	-0.137013	0.891073	0.957176	0.994639	0.92102	1.07414
BI-LISA	V2FC	VLDL-2_Free Cholesterol									mg/dL						bsl_atrophy	0.00532759	0.0385056	0.138359	0.89001	0.957176	1.00534	0.93226	1.08415
BI-LISA	V2PL	VLDL-2_Phospholipids									mg/dL						bsl_atrophy	-0.00167032	0.0400775	-0.0416772	0.966772	0.985835	0.998331	0.922911	1.07991
BI-LISA	V2TG	VLDL-2_Triglycerides									mg/dL						bsl_atrophy	-0.014239	0.0408585	-0.348496	0.727607	0.895469	0.985862	0.90999	1.06806
BI-LISA	V3CH	VLDL-3_Cholesterol									mg/dL						bsl_atrophy	-0.0390041	0.0387798	-1.00578	0.314983	0.832913	0.961747	0.891355	1.0377
BI-LISA	V3FC	VLDL-3_Free Cholesterol									mg/dL						bsl_atrophy	-0.0173019	0.0381055	-0.454051	0.649979	0.853414	0.982847	0.912115	1.05906
BI-LISA	V3PL	VLDL-3_Phospholipids									mg/dL						bsl_atrophy	-0.0216776	0.0381818	-0.567747	0.570449	0.853414	0.978556	0.907997	1.0546
BI-LISA	V3TG	VLDL-3_Triglycerides									mg/dL						bsl_atrophy	-0.0300524	0.0388291	-0.773966	0.439299	0.832913	0.970395	0.899283	1.04713
BI-LISA	V4CH	VLDL-4_Cholesterol									mg/dL						bsl_atrophy	-0.0424879	0.0373866	-1.13645	0.256287	0.779615	0.958402	0.890684	1.03127
BI-LISA	V4FC	VLDL-4_Free Cholesterol									mg/dL						bsl_atrophy	-0.0354354	0.0372931	-0.950186	0.342454	0.832913	0.965185	0.897152	1.03838
BI-LISA	V4PL	VLDL-4_Phospholipids									mg/dL						bsl_atrophy	-0.0297876	0.0368118	-0.809186	0.418774	0.832913	0.970652	0.903085	1.04327
BI-LISA	V4TG	VLDL-4_Triglycerides									mg/dL						bsl_atrophy	-0.0190523	0.0364532	-0.522651	0.601437	0.853414	0.981128	0.913474	1.05379
BI-LISA	V5CH	VLDL-5_Cholesterol									mg/dL						bsl_atrophy	-0.051752	0.0361897	-1.43002	0.153305	0.670829	0.949564	0.884543	1.01936
BI-LISA	V5FC	VLDL-5_Free Cholesterol									mg/dL						bsl_atrophy	-0.0300568	0.0385768	-0.779142	0.436246	0.832913	0.97039	0.899724	1.04661
BI-LISA	V5PL	VLDL-5_Phospholipids									mg/dL						bsl_atrophy	-0.0436409	0.0366594	-1.19044	0.23441	0.768436	0.957298	0.890927	1.02861
BI-LISA	V5TG	VLDL-5_Triglycerides									mg/dL						bsl_atrophy	-0.0084141	0.0353652	-0.23792	0.812036	0.923953	0.991621	0.925214	1.06279
BI-LISA	V6CH	VLDL-6_Cholesterol									mg/dL						bsl_atrophy	0.0360372	0.0379782	0.948892	0.343112	0.832913	1.03669	0.962328	1.11681
BI-LISA	V6FC	VLDL-6_Free Cholesterol									mg/dL						bsl_atrophy	0.0376573	0.0381569	0.986908	0.324141	0.832913	1.03838	0.963551	1.11901
BI-LISA	V6PL	VLDL-6_Phospholipids									mg/dL						bsl_atrophy	0.0380069	0.0381813	0.995432	0.319984	0.832913	1.03874	0.963841	1.11946
BI-LISA	V6TG	VLDL-6_Triglycerides									mg/dL						bsl_atrophy	-0.00330269	0.0355951	-0.0927851	0.92611	0.975724	0.996703	0.929537	1.06872
BI-LISA	VLAB	VLDL_Apo-B									mg/dL						bsl_atrophy	-0.00763111	0.0383588	-0.19894	0.842386	0.93624	0.992398	0.920522	1.06989
BI-LISA	VLCH	VLDL_Cholesterol									mg/dL						bsl_atrophy	-0.0319828	0.038687	-0.826707	0.408778	0.832913	0.968523	0.897799	1.04482
BI-LISA	VLFC	VLDL_Free Cholesterol									mg/dL						bsl_atrophy	-0.0161172	0.0399146	-0.403792	0.68653	0.866428	0.984012	0.909964	1.06409
BI-LISA	VLPL	VLDL_Phospholipids									mg/dL						bsl_atrophy	-0.0208771	0.0400479	-0.521305	0.602374	0.853414	0.979339	0.905407	1.05931
BI-LISA	VLTG	VLDL_Triglycerides									mg/dL						bsl_atrophy	0.0222977	0.0378642	0.588887	0.55619	0.853414	1.02255	0.949408	1.10132
BI-QUANT	Acetoacetic acid	Acetoacetic acid	Lipids	Ketone Bodies					2.5	-	mmol/L	97.5	0.02	0.01	Other quantification	Other calibration method	bsl_atrophy	0.0473054	0.0330322	1.4321	0.15265	0.670829	1.04844	0.982714	1.11857
BI-QUANT	Alanine	Alanine	Amino Acids	Aliphatic Amino Acids					2.5	0.29	mmol/L	97.5	0.63	0.02	Other quantification	Other calibration method	bsl_atrophy	0.0274049	0.0356937	0.767779	0.442929	0.832913	1.02778	0.958338	1.10226
BI-QUANT	Creatine	Creatine	Amino Acids	Creatine Metabolism					2.5	-	mmol/L	97.5	0.07	0.01	Other quantification	Other calibration method	bsl_atrophy	0.0592918	0.0344542	1.72089	0.0858011	0.499399	1.06108	0.991795	1.13521
BI-QUANT	Creatinine	Creatinine	Amino Acids	Creatine Metabolism					2.5	0.06	mmol/L	97.5	0.14	0.01	Other quantification	Other calibration method	bsl_atrophy	0.0724523	0.035934	2.01626	0.0442305	0.444762	1.07514	1.00202	1.15359
BI-QUANT	Glucose	Glucose	Carbohydrates	Glycolysis, Gluconeogenesis, and Pyruvate Metabolism					2.5	1.52	mmol/L	97.5	5.34	0.47	Other quantification	Other calibration method	bsl_atrophy	0.0250644	0.0394786	0.634886	0.525751	0.853414	1.02538	0.949031	1.10787
BI-QUANT	Glutamine	Glutamine	Amino Acids	Alpha Amino Acids					2.5	0.29	mmol/L	97.5	0.82	0.02	Other quantification	Other calibration method	bsl_atrophy	-0.0268114	0.0357556	-0.749852	0.453646	0.832913	0.973545	0.907654	1.04422
BI-QUANT	Histidine	Histidine	Amino Acids	Proteinogenic Amino Acids					2.5	0.07	mmol/L	97.5	0.17	0.02	Other quantification	Other calibration method	bsl_atrophy	-0.0196797	0.0334734	-0.587919	0.556814	0.853414	0.980513	0.918248	1.047
BI-QUANT	Isoleucine	Isoleucine	Amino Acids	Branched-Chain Amino Acid Metabolism					2.5	0.03	mmol/L	97.5	0.11	0.03	Other quantification	Other calibration method	bsl_atrophy	0.104086	0.0356893	2.91646	0.00367624	0.190114	1.1097	1.03472	1.1901
BI-QUANT	Lactic acid	Lactic acid	Carbohydrates	Glycolysis, Gluconeogenesis, and Pyruvate Metabolism					2.5	2.23	mmol/L	97.5	7.14	0.03	Other quantification	Other calibration method	bsl_atrophy	0.02644	0.0368112	0.718259	0.472885	0.843273	1.02679	0.955319	1.10361
BI-QUANT	Tyrosine	Tyrosine	Amino Acids	Aromatic Amino Acids					2.5	-	mmol/L	97.5	0.08	0.03	Other quantification	Other calibration method	bsl_atrophy	0.0823936	0.0330676	2.49167	0.0129906	0.288436	1.08588	1.01774	1.15859
BI-QUANT	Valine	Valine	Amino Acids	Branched-Chain Amino Acid Metabolism					2.5	0.15	mmol/L	97.5	0.36	0.03	Other quantification	Other calibration method	bsl_atrophy	0.0460581	0.0356768	1.29098	0.197221	0.72851	1.04714	0.976414	1.12298
HPOS	HPOS-01.1	Hydroxyisovaleroyl Carnitine	Amino Acids	Branched-Chain Amino Acid Metabolism													bsl_atrophy	-0.00729041	0.0385294	-0.189217	0.85001	0.93624	0.992736	0.920528	1.07061
HPOS	HPOS-02.1	Octenoylcarnitine (C8:1)	Lipids	Carnitine Metabolism	LMFA07070014	Fatty Acyls [FA]	Fatty esters [FA07]	Fatty acyl carnitines [FA0707]									bsl_atrophy	0.0645324	0.0395905	1.63	0.103819	0.545775	1.06666	0.98702	1.15273
HPOS	HPOS-06.1	Symmetric/Asymmetric Dimethylarginine	Amino Acids	Urea cycle; Arginine and Proline Metabolism													bsl_atrophy	0.0500021	0.0396476	1.26116	0.207919	0.752668	1.05127	0.972673	1.13622
HPOS	HPOS-08.1	Carnitine	Lipids	Carnitine Metabolism		Fatty Acyls [FA]	Fatty esters [FA07]	Fatty acyl carnitines [FA0707]									bsl_atrophy	-0.0168904	0.0389692	-0.43343	0.664915	0.853414	0.983251	0.910948	1.06129
HPOS	HPOS-15.1	N1-Acetylspermidine	Amino Acids	Polyamine Metabolism													bsl_atrophy	0.0344406	0.0397385	0.866679	0.386591	0.832913	1.03504	0.957483	1.11888
HPOS	HPOS-20.2	Proline Betaine	Amino Acids	Urea cycle; Arginine and Proline Metabolism													bsl_atrophy	0.0227263	0.0386837	0.58749	0.557177	0.853414	1.02299	0.948291	1.10357
HPOS	HPOS-24.1	Paraxanthine	Xenobiotics	Xanthine Metabolism													bsl_atrophy	0.110193	0.0375471	2.93478	0.00351295	0.190114	1.11649	1.03728	1.20176
HPOS	HPOS-27.1	Betaine	Amino Acids	Glycine, Serine and Threonine Metabolism													bsl_atrophy	-0.00910145	0.0404282	-0.225126	0.821986	0.926975	0.99094	0.915449	1.07266
HPOS	HPOS-28.1	N-Acetylputrescine	Amino Acids	Polyamine Metabolism													bsl_atrophy	0.0718461	0.0404806	1.77483	0.0766195	0.483176	1.07449	0.992532	1.16322
HPOS	HPOS-31.1	Warfarin	Xenobiotics	Drugs													bsl_atrophy	0.0232359	0.0388198	0.598558	0.549776	0.853414	1.02351	0.948521	1.10442
HPOS	HPOS-32.1	Biliverdin	Cofactors and Vitamins	Hemoglobin and Porphyrin Metabolism													bsl_atrophy	-0.0244992	0.0380364	-0.644099	0.519848	0.853414	0.975798	0.905697	1.05133
HPOS	HPOS-33.1	Caffeine	Xenobiotics	Xanthine Metabolism													bsl_atrophy	0.14847	0.037408	3.96894	8.43193e-05	0.0305236	1.16006	1.07805	1.24831
HPOS	HPOS-34.1	Niacinamide	Cofactors and Vitamins	Nicotinate and Nicotinamide Metabolism													bsl_atrophy	-0.0514772	0.0422962	-1.21706	0.224234	0.764676	0.949825	0.87426	1.03192
HPOS	HPOS-35.1	Cotinine	Xenobiotics	Tobacco Metabolites													bsl_atrophy	0.00735077	0.038975	0.188602	0.850492	0.93624	1.00738	0.933289	1.08735
HPOS	HPOS-38.1	Metformin	Xenobiotics	Drugs													bsl_atrophy	-0.0322924	0.0492199	-0.656083	0.512114	0.853414	0.968223	0.879182	1.06628
HPOS	HPOS-43.1	Proline	Amino Acids	Urea cycle; Arginine and Proline Metabolism													bsl_atrophy	0.0595516	0.0427306	1.39365	0.164127	0.68292	1.06136	0.97609	1.15408
HPOS	HPOS-53.1	N-acetyl-D-mannosamine	Carbohydrates	Aminosugar Metabolism													bsl_atrophy	0.0475072	0.0398183	1.1931	0.233475	0.768436	1.04865	0.969925	1.13377
HPOS	HPOS-54.1	1,2-Dimyristoyl-sn-glycero-3-phosphocholine	Lipids	Glycerolipid Metabolism	LMGP01010477	Glycerophospholipids [GP]	Glycerophosphocholines [GP01]	Diacylglycerophosphocholines [GP0101]									bsl_atrophy	0.0368462	0.0398855	0.923799	0.356099	0.832913	1.03753	0.959513	1.1219
HPOS	HPOS-55.1	Hypoxanthine	Nucleotides	Purine Metabolism													bsl_atrophy	-0.0524868	0.044195	-1.18762	0.235626	0.768436	0.948867	0.870133	1.03472
HPOS	HPOS-57.1	Urocanate	Amino Acids	Histidine Metabolism													bsl_atrophy	0.0121041	0.0393886	0.307299	0.758761	0.907402	1.01218	0.936976	1.09341
HPOS	HPOS-58.1	5'-Methylthioadenosine	Nucleotides	Purine Metabolism													bsl_atrophy	0.0762851	0.0406019	1.87885	0.0609268	0.479468	1.07927	0.996711	1.16867
HPOS	HPOS-59.1	Cytosine	Nucleotides	Pyrimidine Metabolism													bsl_atrophy	0.0587967	0.0393779	1.49314	0.136119	0.623644	1.06056	0.981784	1.14566
HPOS	HPOS-61.1	Pipecolate; N-methyl proline	Amino Acids	Lysine Metabolism													bsl_atrophy	-0.00204454	0.0387394	-0.0527768	0.957934	0.985835	0.997958	0.924989	1.07668
HPOS	HPOS-71.1	Hydroxybutyrylcarnitine	Lipids	Fatty Acid Metabolism	LMFA07070037	Fatty Acyls [FA]	Fatty esters [FA07]	Fatty acyl carnitines [FA0707]									bsl_atrophy	0.0146684	0.0429478	0.34154	0.732861	0.896269	1.01478	0.932851	1.1039
HPOS	HPOS-72.1	2-Hydroxyhippuric acid	Xenobiotics	Benzoate Metabolism													bsl_atrophy	0.031165	0.0411804	0.756792	0.44958	0.832913	1.03166	0.951659	1.11838
LNEG	LNEG-0001.1	Bilirubin	Cofactors and Vitamins	Hemoglobin and Porphyrin Metabolism													bsl_atrophy	-0.0605758	0.0361859	-1.67401	0.0947233	0.535779	0.941222	0.876779	1.0104
LNEG	LNEG-0002.1	FA(12:0)	Lipids	Fatty Acids	LMFA01010012	Fatty Acyls [FA]	Fatty Acids and Conjugates [FA01]	Straight chain fatty acids [FA0101]									bsl_atrophy	-0.023385	0.0360624	-0.648458	0.516972	0.853414	0.976886	0.910222	1.04843
LNEG	LNEG-0003.1	FA(14:0)	Lipids	Fatty Acids	LMFA01010014	Fatty Acyls [FA]	Fatty Acids and Conjugates [FA01]	Straight chain fatty acids [FA0101]									bsl_atrophy	-0.0398051	0.0356649	-1.11608	0.264897	0.779615	0.960977	0.896095	1.03056
LNEG	LNEG-0004.1	FA(16:0)	Lipids	Fatty Acids	LMFA01010001	Fatty Acyls [FA]	Fatty Acids and Conjugates [FA01]	Straight chain fatty acids [FA0101]									bsl_atrophy	-0.03253	0.0352776	-0.922114	0.356893	0.832913	0.967993	0.903324	1.03729
LNEG	LNEG-0005.1	FA(16:1)	Lipids	Fatty Acids		Fatty Acyls [FA]	Fatty Acids and Conjugates [FA01]	Unsaturated fatty acids [FA0103]									bsl_atrophy	-0.0427296	0.0369035	-1.15787	0.247442	0.777271	0.95817	0.891312	1.03004
LNEG	LNEG-0006.1	FA(17:1)	Lipids	Fatty Acids		Fatty Acyls [FA]	Fatty Acids and Conjugates [FA01]	Unsaturated fatty acids [FA0103]									bsl_atrophy	-0.0414052	0.0358534	-1.15485	0.248679	0.777271	0.95944	0.894332	1.02929
LNEG	LNEG-0008.1	FA(18:1(OH))	Lipids	Fatty Acids		Fatty Acyls [FA]	Fatty Acids and Conjugates [FA01]	Hydroxy fatty acids [FA0105]									bsl_atrophy	-0.0153867	0.0348834	-0.441089	0.65933	0.853414	0.984731	0.919654	1.05441
LNEG	LNEG-0009.1	FA(18:1)	Lipids	Fatty Acids		Fatty Acyls [FA]	Fatty Acids and Conjugates [FA01]	Unsaturated fatty acids [FA0103]									bsl_atrophy	-0.030664	0.0352399	-0.870153	0.384615	0.832913	0.969801	0.905078	1.03915
LNEG	LNEG-0010.1	FA(18:2(OH))	Lipids	Fatty Acids		Fatty Acyls [FA]	Fatty Acids and Conjugates [FA01]	Hydroxy fatty acids [FA0105]									bsl_atrophy	0.072207	0.0409789	1.76205	0.0786419	0.483176	1.07488	0.991921	1.16477
LNEG	LNEG-0011.1	FA(18:2)	Lipids	Fatty Acids		Fatty Acyls [FA]	Fatty Acids and Conjugates [FA01]	Unsaturated fatty acids [FA0103]									bsl_atrophy	-0.0268713	0.0352278	-0.762787	0.445933	0.832913	0.973487	0.908539	1.04308
LNEG	LNEG-0012.1	FA(18:3)_1	Lipids	Fatty Acids		Fatty Acyls [FA]	Fatty Acids and Conjugates [FA01]	Unsaturated fatty acids [FA0103]									bsl_atrophy	-0.0379611	0.0348757	-1.08847	0.276887	0.799945	0.96275	0.899139	1.03086
LNEG	LNEG-0013.1	FA(18:3)_2	Lipids	Fatty Acids		Fatty Acyls [FA]	Fatty Acids and Conjugates [FA01]	Unsaturated fatty acids [FA0103]									bsl_atrophy	-0.055561	0.0350953	-1.58315	0.11399	0.581189	0.945954	0.883073	1.01331
LNEG	LNEG-0014.1	FA(18:4)	Lipids	Fatty Acids		Fatty Acyls [FA]	Fatty Acids and Conjugates [FA01]	Unsaturated fatty acids [FA0103]									bsl_atrophy	-0.036276	0.035256	-1.02893	0.303986	0.832913	0.964374	0.899984	1.03337
LNEG	LNEG-0016.1	FA(20:1)	Lipids	Fatty Acids		Fatty Acyls [FA]	Fatty Acids and Conjugates [FA01]	Unsaturated fatty acids [FA0103]									bsl_atrophy	0.00320827	0.0351003	0.0914031	0.927207	0.975724	1.00321	0.936516	1.07466
LNEG	LNEG-0017.1	FA(20:2)	Lipids	Fatty Acids		Fatty Acyls [FA]	Fatty Acids and Conjugates [FA01]	Unsaturated fatty acids [FA0103]									bsl_atrophy	-0.00969701	0.0372938	-0.260016	0.794953	0.919403	0.99035	0.920542	1.06545
LNEG	LNEG-0018.1	FA(20:3)	Lipids	Fatty Acids		Fatty Acyls [FA]	Fatty Acids and Conjugates [FA01]	Unsaturated fatty acids [FA0103]									bsl_atrophy	-0.0380106	0.0346255	-1.09776	0.272811	0.796433	0.962703	0.899536	1.03031
LNEG	LNEG-0019.1	FA(20:4)	Lipids	Fatty Acids		Fatty Acyls [FA]	Fatty Acids and Conjugates [FA01]	Unsaturated fatty acids [FA0103]									bsl_atrophy	-0.0630426	0.0348577	-1.80857	0.0710901	0.483176	0.938903	0.876899	1.00529
LNEG	LNEG-0020.1	FA(20:5)	Lipids	Fatty Acids		Fatty Acyls [FA]	Fatty Acids and Conjugates [FA01]	Unsaturated fatty acids [FA0103]									bsl_atrophy	-0.0425911	0.0392556	-1.08497	0.278434	0.799945	0.958303	0.887335	1.03495
LNEG	LNEG-0021.1	FA(22:4)	Lipids	Fatty Acids		Fatty Acyls [FA]	Fatty Acids and Conjugates [FA01]	Unsaturated fatty acids [FA0103]									bsl_atrophy	-0.0200096	0.037151	-0.538602	0.59039	0.853414	0.980189	0.911353	1.05423
LNEG	LNEG-0022.1	FA(22:5)_1	Lipids	Fatty Acids		Fatty Acyls [FA]	Fatty Acids and Conjugates [FA01]	Unsaturated fatty acids [FA0103]									bsl_atrophy	-0.0524128	0.0344925	-1.51954	0.129229	0.623644	0.948937	0.886904	1.01531
LNEG	LNEG-0023.1	FA(22:5)_2	Lipids	Fatty Acids		Fatty Acyls [FA]	Fatty Acids and Conjugates [FA01]	Unsaturated fatty acids [FA0103]									bsl_atrophy	-0.0343629	0.0369564	-0.929823	0.35289	0.832913	0.966221	0.898708	1.03881
LNEG	LNEG-0024.1	FA(22:6)	Lipids	Fatty Acids		Fatty Acyls [FA]	Fatty Acids and Conjugates [FA01]	Unsaturated fatty acids [FA0103]									bsl_atrophy	-0.0301137	0.0344978	-0.872916	0.383108	0.832913	0.970335	0.906894	1.03821
LNEG	LNEG-0025.1	LPA(16:0/0:0)	Lipids	Phospholipid Metabolism	LMGP10050006	Glycerophospholipids [GP]	Glycerophosphates [GP10]	Monoacylglycerophosphates [GP1005]									bsl_atrophy	-0.0294925	0.0638664	-0.461784	0.644427	0.853414	0.970938	0.856697	1.10041
LNEG	LNEG-0026.1	LPA(18:1/0:0)	Lipids	Phospholipid Metabolism		Glycerophospholipids [GP]	Glycerophosphates [GP10]	Monoacylglycerophosphates [GP1005]									bsl_atrophy	-0.0152705	0.0515173	-0.296415	0.76703	0.907402	0.984845	0.890258	1.08948
LNEG	LNEG-0027.1	LPA(18:2/0:0)	Lipids	Phospholipid Metabolism		Glycerophospholipids [GP]	Glycerophosphates [GP10]	Monoacylglycerophosphates [GP1005]									bsl_atrophy	0.0200292	0.0720856	0.277853	0.781235	0.915233	1.02023	0.885805	1.17506
LNEG	LNEG-0028.1	LPA(20:4/0:0)	Lipids	Phospholipid Metabolism		Glycerophospholipids [GP]	Glycerophosphates [GP10]	Monoacylglycerophosphates [GP1005]									bsl_atrophy	-0.043914	0.0359663	-1.22098	0.222643	0.764676	0.957036	0.891894	1.02694
LNEG	LNEG-0037.2	LPC(18:1/0:0)	Lipids	Phospholipid Metabolism		Glycerophospholipids [GP]	Glycerophosphocholines [GP01]	Monoacylglycerophosphocholines [GP0105]									bsl_atrophy	-0.0254184	0.0373048	-0.681371	0.495937	0.853414	0.974902	0.906163	1.04885
LNEG	LNEG-0040.1	LPC(20:3/0:0)	Lipids	Phospholipid Metabolism		Glycerophospholipids [GP]	Glycerophosphocholines [GP01]	Monoacylglycerophosphocholines [GP0105]									bsl_atrophy	-0.0279779	0.0347574	-0.804946	0.421215	0.832913	0.97241	0.908371	1.04096
LNEG	LNEG-0043.1	LPE(18:0/0:0)	Lipids	Phospholipid Metabolism	LMGP02050001	Glycerophospholipids [GP]	Glycerophosphoethanolamines [GP02]	Monoacylglycerophosphoethanolamines [GP0205]									bsl_atrophy	0.00994996	0.0373859	0.266142	0.790234	0.919403	1.01	0.938637	1.08679
LNEG	LNEG-0044.1	LPE(18:1/0:0)	Lipids	Phospholipid Metabolism		Glycerophospholipids [GP]	Glycerophosphoethanolamines [GP02]	Monoacylglycerophosphoethanolamines [GP0205]									bsl_atrophy	0.0753944	0.0367041	2.05411	0.0404595	0.444762	1.07831	1.00346	1.15874
LNEG	LNEG-0045.1	LPE(18:2/0:0)	Lipids	Phospholipid Metabolism		Glycerophospholipids [GP]	Glycerophosphoethanolamines [GP02]	Monoacylglycerophosphoethanolamines [GP0205]									bsl_atrophy	0.0415984	0.0367547	1.13178	0.258242	0.779615	1.04248	0.970018	1.12035
LPOS	LPOS-0001.1	CAR(8:0)	Lipids	Carnitine Metabolism	LMFA07070095	Fatty Acyls [FA]	Fatty esters [FA07]	Fatty acyl carnitines [FA0707]									bsl_atrophy	-0.00786078	0.0363791	-0.21608	0.829008	0.929105	0.99217	0.923889	1.0655
LPOS	LPOS-0002.1	CAR(10:0)	Lipids	Carnitine Metabolism	LMFA07070059	Fatty Acyls [FA]	Fatty esters [FA07]	Fatty acyl carnitines [FA0707]									bsl_atrophy	-0.00388428	0.0372933	-0.104155	0.917085	0.975724	0.996123	0.925909	1.07166
LPOS	LPOS-0003.1	CAR(10:0-OH)	Lipids	Carnitine Metabolism		Fatty Acyls [FA]	Fatty esters [FA07]	Fatty acyl carnitines [FA0707]									bsl_atrophy	-0.0380068	0.0370007	-1.02719	0.304795	0.832913	0.962706	0.895361	1.03512
LPOS	LPOS-0004.1	CAR(10:1)	Lipids	Carnitine Metabolism		Fatty Acyls [FA]	Fatty esters [FA07]	Fatty acyl carnitines [FA0707]									bsl_atrophy	0.01412	0.0388218	0.363714	0.716216	0.887911	1.01422	0.93991	1.0944
LPOS	LPOS-0006.1	CAR(12:0)	Lipids	Carnitine Metabolism	LMFA07070062	Fatty Acyls [FA]	Fatty esters [FA07]	Fatty acyl carnitines [FA0707]									bsl_atrophy	0.00498592	0.0362806	0.137427	0.890745	0.957176	1.005	0.936015	1.07907
LPOS	LPOS-0007.1	CAR(12:0-OH)	Lipids	Carnitine Metabolism		Fatty Acyls [FA]	Fatty esters [FA07]	Fatty acyl carnitines [FA0707]									bsl_atrophy	-0.0167622	0.0373742	-0.448497	0.653976	0.853414	0.983377	0.913917	1.05812
LPOS	LPOS-0010.1	CAR(12:1-OH)	Lipids	Carnitine Metabolism		Fatty Acyls [FA]	Fatty esters [FA07]	Fatty acyl carnitines [FA0707]									bsl_atrophy	0.0488356	0.0370766	1.31716	0.188351	0.72822	1.05005	0.976447	1.1292
LPOS	LPOS-0012.1	CAR(14:0)	Lipids	Carnitine Metabolism	LMFA07070107	Fatty Acyls [FA]	Fatty esters [FA07]	Fatty acyl carnitines [FA0707]									bsl_atrophy	0.0233322	0.0370115	0.630404	0.5287	0.853414	1.02361	0.951981	1.10062
LPOS	LPOS-0013.1	CAR(14:0-OH)	Lipids	Carnitine Metabolism		Fatty Acyls [FA]	Fatty esters [FA07]	Fatty acyl carnitines [FA0707]									bsl_atrophy	0.00219783	0.0383145	0.0573629	0.954278	0.985835	1.0022	0.929695	1.08036
LPOS	LPOS-0014.1	CAR(14:1)	Lipids	Carnitine Metabolism		Fatty Acyls [FA]	Fatty esters [FA07]	Fatty acyl carnitines [FA0707]									bsl_atrophy	0.0189951	0.0353247	0.53773	0.590988	0.853414	1.01918	0.951	1.09224
LPOS	LPOS-0015.1	CAR(14:2)	Lipids	Carnitine Metabolism		Fatty Acyls [FA]	Fatty esters [FA07]	Fatty acyl carnitines [FA0707]									bsl_atrophy	0.0212242	0.0361549	0.587036	0.557427	0.853414	1.02145	0.951573	1.09646
LPOS	LPOS-0016.1	CAR(16:0)	Lipids	Carnitine Metabolism	LMFA07070004	Fatty Acyls [FA]	Fatty esters [FA07]	Fatty acyl carnitines [FA0707]									bsl_atrophy	0.000505719	0.0395505	0.0127867	0.989803	0.996525	1.00051	0.925878	1.08115
LPOS	LPOS-0018.1	CAR(16:1)_2	Lipids	Carnitine Metabolism		Fatty Acyls [FA]	Fatty esters [FA07]	Fatty acyl carnitines [FA0707]									bsl_atrophy	0.0293237	0.0357143	0.821062	0.411977	0.832913	1.02976	0.96014	1.10442
LPOS	LPOS-0019.1	CAR(18:0)	Lipids	Carnitine Metabolism	LMFA07070051	Fatty Acyls [FA]	Fatty esters [FA07]	Fatty acyl carnitines [FA0707]									bsl_atrophy	-0.0384577	0.0420438	-0.914705	0.36076	0.832913	0.962272	0.886155	1.04493
LPOS	LPOS-0020.1	CAR(18:0-DC)	Lipids	Carnitine Metabolism		Fatty Acyls [FA]	Fatty esters [FA07]	Fatty acyl carnitines [FA0707]									bsl_atrophy	-0.043654	0.0355257	-1.2288	0.219687	0.764676	0.957285	0.892897	1.02632
LPOS	LPOS-0021.1	CAR(18:1)	Lipids	Carnitine Metabolism		Fatty Acyls [FA]	Fatty esters [FA07]	Fatty acyl carnitines [FA0707]									bsl_atrophy	0.0259168	0.0378917	0.683969	0.494291	0.853414	1.02626	0.952799	1.10537
LPOS	LPOS-0023.1	CAR(18:2)	Lipids	Carnitine Metabolism		Fatty Acyls [FA]	Fatty esters [FA07]	Fatty acyl carnitines [FA0707]									bsl_atrophy	0.0249476	0.0394646	0.632152	0.527558	0.853414	1.02526	0.948946	1.10771
LPOS	LPOS-0024.1	CAR(18:3)	Lipids	Carnitine Metabolism		Fatty Acyls [FA]	Fatty esters [FA07]	Fatty acyl carnitines [FA0707]									bsl_atrophy	0.00393315	0.0356248	0.110405	0.91213	0.974015	1.00394	0.936232	1.07655
LPOS	LPOS-0025.1	CAR(20:1)	Lipids	Carnitine Metabolism		Fatty Acyls [FA]	Fatty esters [FA07]	Fatty acyl carnitines [FA0707]									bsl_atrophy	0.0376655	0.0377488	0.997793	0.318832	0.832913	1.03838	0.96433	1.11812
LPOS	LPOS-0026.1	CAR(20:2)	Lipids	Carnitine Metabolism		Fatty Acyls [FA]	Fatty esters [FA07]	Fatty acyl carnitines [FA0707]									bsl_atrophy	0.0125334	0.0420411	0.298123	0.765726	0.907402	1.01261	0.932518	1.09959
LPOS	LPOS-0027.1	CAR(20:3)	Lipids	Carnitine Metabolism		Fatty Acyls [FA]	Fatty esters [FA07]	Fatty acyl carnitines [FA0707]									bsl_atrophy	-0.0367174	0.0404363	-0.90803	0.364272	0.832913	0.963949	0.8905	1.04346
LPOS	LPOS-0028.1	CAR(20:4)	Lipids	Carnitine Metabolism		Fatty Acyls [FA]	Fatty esters [FA07]	Fatty acyl carnitines [FA0707]									bsl_atrophy	-0.0704184	0.0394189	-1.78641	0.0746002	0.483176	0.932004	0.862708	1.00687
LPOS	LPOS-0029.1	CAR(24:0)	Lipids	Carnitine Metabolism		Fatty Acyls [FA]	Fatty esters [FA07]	Fatty acyl carnitines [FA0707]									bsl_atrophy	0.0164041	0.037668	0.435493	0.663381	0.853414	1.01654	0.944193	1.09443
LPOS	LPOS-0030.1	CAR(26:0)	Lipids	Carnitine Metabolism	LMFA07070069	Fatty Acyls [FA]	Fatty esters [FA07]	Fatty acyl carnitines [FA0707]									bsl_atrophy	-0.00851969	0.039247	-0.217079	0.82823	0.929105	0.991516	0.918105	1.0708
LPOS	LPOS-0031.1	CAR(26:1)	Lipids	Carnitine Metabolism		Fatty Acyls [FA]	Fatty esters [FA07]	Fatty acyl carnitines [FA0707]									bsl_atrophy	0.0553038	0.0359682	1.53758	0.124745	0.618598	1.05686	0.984921	1.13406
LPOS	LPOS-0032.1	CE(18:1)	Lipids	Sterols		Sterol Lipids [ST]	Sterols [ST01]	Steryl esters [ST0102]									bsl_atrophy	-0.019718	0.0345738	-0.570317	0.568703	0.853414	0.980475	0.916235	1.04922
LPOS	LPOS-0033.1	CE(18:2)	Lipids	Sterols		Sterol Lipids [ST]	Sterols [ST01]	Steryl esters [ST0102]									bsl_atrophy	-0.0496331	0.0361441	-1.3732	0.170265	0.70041	0.951578	0.886499	1.02144
LPOS	LPOS-0034.1	CE(20:4)	Lipids	Sterols		Sterol Lipids [ST]	Sterols [ST01]	Steryl esters [ST0102]									bsl_atrophy	-0.0234331	0.034986	-0.669786	0.503284	0.853414	0.976839	0.9121	1.04617
LPOS	LPOS-0035.1	CE(20:5)	Lipids	Sterols		Sterol Lipids [ST]	Sterols [ST01]	Steryl esters [ST0102]									bsl_atrophy	-0.002858	0.0366317	-0.0780198	0.937842	0.982423	0.997146	0.928063	1.07137
LPOS	LPOS-0036.1	CE(22:6)	Lipids	Sterols		Sterol Lipids [ST]	Sterols [ST01]	Steryl esters [ST0102]									bsl_atrophy	-0.0357121	0.0370306	-0.964394	0.335285	0.832913	0.964918	0.897365	1.03756
LPOS	LPOS-0038.1	Cer(d16:1/22:0)	Lipids	Sphingolipid Metabolism	LMSP02010016	Sphingolipids [SP]	Ceramides [SP02]	N-acylsphingosines (ceramides) [SP0201]									bsl_atrophy	0.00901796	0.0375098	0.240416	0.8101	0.923953	1.00906	0.937535	1.08604
LPOS	LPOS-0039.1	Cer(d16:1/24:0)	Lipids	Sphingolipid Metabolism	LMSP02010050	Sphingolipids [SP]	Ceramides [SP02]	N-acylsphingosines (ceramides) [SP0201]									bsl_atrophy	-0.042949	0.0372218	-1.15387	0.24907	0.777271	0.95796	0.890561	1.03046
LPOS	LPOS-0040.1	Cer(d16:1/24:1)	Lipids	Sphingolipid Metabolism		Sphingolipids [SP]	Ceramides [SP02]	N-acylsphingosines (ceramides) [SP0201]									bsl_atrophy	0.0752497	0.0353551	2.1284	0.0337611	0.41936	1.07815	1.00597	1.15551
LPOS	LPOS-0041.1	Cer(d18:1/16:0)	Lipids	Sphingolipid Metabolism	LMSP02010004	Sphingolipids [SP]	Ceramides [SP02]	N-acylsphingosines (ceramides) [SP0201]									bsl_atrophy	0.0140078	0.0382787	0.365943	0.714553	0.887911	1.01411	0.940806	1.09312
LPOS	LPOS-0042.1	Cer(d18:1/18:0)	Lipids	Sphingolipid Metabolism	LMSP02010006	Sphingolipids [SP]	Ceramides [SP02]	N-acylsphingosines (ceramides) [SP0201]									bsl_atrophy	0.0288598	0.0364705	0.79132	0.429108	0.832913	1.02928	0.958273	1.10555
LPOS	LPOS-0043.1	Cer(d18:1/20:0)	Lipids	Sphingolipid Metabolism	LMSP02010007	Sphingolipids [SP]	Ceramides [SP02]	N-acylsphingosines (ceramides) [SP0201]									bsl_atrophy	0.0116332	0.0360942	0.322302	0.74735	0.901803	1.0117	0.942602	1.08587
LPOS	LPOS-0044.1	Cer(d18:1/22:0)	Lipids	Sphingolipid Metabolism	LMSP02010008	Sphingolipids [SP]	Ceramides [SP02]	N-acylsphingosines (ceramides) [SP0201]									bsl_atrophy	-0.0720068	0.0410662	-1.75343	0.0801014	0.483176	0.930525	0.858562	1.00852
LPOS	LPOS-0045.1	Cer(d18:1/24:0)	Lipids	Sphingolipid Metabolism	LMSP02010012	Sphingolipids [SP]	Ceramides [SP02]	N-acylsphingosines (ceramides) [SP0201]									bsl_atrophy	-0.0836629	0.0382259	-2.18864	0.0290552	0.404538	0.919741	0.85335	0.991298
LPOS	LPOS-0046.1	Cer(d18:1/24:1)	Lipids	Sphingolipid Metabolism		Sphingolipids [SP]	Ceramides [SP02]	N-acylsphingosines (ceramides) [SP0201]									bsl_atrophy	0.0660632	0.0356549	1.85285	0.0644552	0.483176	1.06829	0.996187	1.14562
LPOS	LPOS-0047.1	Cer(d18:1/25:0)	Lipids	Sphingolipid Metabolism	LMSP02010013	Sphingolipids [SP]	Ceramides [SP02]	N-acylsphingosines (ceramides) [SP0201]									bsl_atrophy	-0.0926873	0.0392855	-2.35932	0.0186673	0.337878	0.911479	0.843929	0.984435
LPOS	LPOS-0048.1	Cer(d18:1/26:1)	Lipids	Sphingolipid Metabolism		Sphingolipids [SP]	Ceramides [SP02]	N-acylsphingosines (ceramides) [SP0201]									bsl_atrophy	0.0454291	0.0370376	1.22657	0.220526	0.764676	1.04648	0.973201	1.12527
LPOS	LPOS-0049.1	Cer(d18:2/22:0)	Lipids	Sphingolipid Metabolism		Sphingolipids [SP]	Ceramides [SP02]	N-acylsphingosines (ceramides) [SP0201]									bsl_atrophy	-0.0698085	0.0399864	-1.74581	0.0814192	0.483176	0.932572	0.862274	1.0086
LPOS	LPOS-0050.1	Cer(d18:2/24:0)	Lipids	Sphingolipid Metabolism		Sphingolipids [SP]	Ceramides [SP02]	N-acylsphingosines (ceramides) [SP0201]									bsl_atrophy	-0.104772	0.0382993	-2.73561	0.00643356	0.228009	0.90053	0.835405	0.970731
LPOS	LPOS-0053.1	Cer(d19:1/24:0)	Lipids	Sphingolipid Metabolism		Sphingolipids [SP]	Ceramides [SP02]	N-acylsphingosines (ceramides) [SP0201]									bsl_atrophy	-0.0832373	0.0366484	-2.27124	0.0235296	0.370336	0.920133	0.856357	0.988658
LPOS	LPOS-0054.1	Cer(d41:1); Cer(d18:1/23:0); Cer(d17:1/24:0)	Lipids	Sphingolipid Metabolism		Sphingolipids [SP]	Ceramides [SP02]	N-acylsphingosines (ceramides) [SP0201]									bsl_atrophy	-0.0803825	0.0382184	-2.10324	0.0359121	0.41936	0.922763	0.856166	0.994541
LPOS	LPOS-0055.1	Cholesterol	Lipids	Sterols	LMST01010001	Sterol Lipids [ST]	Sterols [ST01]	Cholesterol and derivatives [ST0101]									bsl_atrophy	-0.0362549	0.0413677	-0.876405	0.381204	0.832913	0.964394	0.889287	1.04585
LPOS	LPOS-0056.1	DG(16:0/16:0)	Lipids	Glycerolipid Metabolism	LMGL02010009	Glycerolipids [GL]	Diradylglycerols [GL02]	Diacylglycerols [GL0201]									bsl_atrophy	0.0281604	0.0349829	0.804974	0.421193	0.832913	1.02856	0.960399	1.10156
LPOS	LPOS-0057.1	DG(16:0/18:1)	Lipids	Glycerolipid Metabolism		Glycerolipids [GL]	Diradylglycerols [GL02]	Diacylglycerols [GL0201]									bsl_atrophy	0.0315767	0.0350505	0.900891	0.368052	0.832913	1.03208	0.963558	1.10548
LPOS	LPOS-0058.1	DG(18:0/16:0)	Lipids	Glycerolipid Metabolism	LMGL02010003	Glycerolipids [GL]	Diradylglycerols [GL02]	Diacylglycerols [GL0201]									bsl_atrophy	0.0190673	0.0349156	0.546098	0.585227	0.853414	1.01925	0.951831	1.09144
LPOS	LPOS-0059.1	DG(18:0/18:1)	Lipids	Glycerolipid Metabolism		Glycerolipids [GL]	Diradylglycerols [GL02]	Diacylglycerols [GL0201]									bsl_atrophy	0.0334692	0.0352928	0.94833	0.343391	0.832913	1.03404	0.964925	1.1081
LPOS	LPOS-0060.1	DG(18:2/18:1)	Lipids	Glycerolipid Metabolism		Glycerolipids [GL]	Diradylglycerols [GL02]	Diacylglycerols [GL0201]									bsl_atrophy	0.0232424	0.0345727	0.672275	0.5017	0.853414	1.02351	0.956456	1.09527
LPOS	LPOS-0061.1	DG(32:1)	Lipids	Glycerolipid Metabolism		Glycerolipids [GL]	Diradylglycerols [GL02]	Diacylglycerols [GL0201]									bsl_atrophy	0.0299468	0.034393	0.870722	0.384297	0.832913	1.0304	0.96323	1.10225
LPOS	LPOS-0062.1	DG(34:2)	Lipids	Glycerolipid Metabolism		Glycerolipids [GL]	Diradylglycerols [GL02]	Diacylglycerols [GL0201]									bsl_atrophy	0.0297368	0.0346047	0.859329	0.390545	0.832913	1.03018	0.962628	1.10248
LPOS	LPOS-0063.1	DG(36:2); DG(18:1/18:1); DG(18:0/18:2)	Lipids	Glycerolipid Metabolism		Glycerolipids [GL]	Diradylglycerols [GL02]	Diacylglycerols [GL0201]									bsl_atrophy	0.0367159	0.0346732	1.05892	0.290117	0.820488	1.0374	0.96924	1.11035
LPOS	LPOS-0064.1	DG(36:4)_1; DG(18:2/18:2); DG(18:1/18:3)	Lipids	Glycerolipid Metabolism		Glycerolipids [GL]	Diradylglycerols [GL02]	Diacylglycerols [GL0201]									bsl_atrophy	0.0182451	0.0344935	0.528944	0.597064	0.853414	1.01841	0.951836	1.08965
LPOS	LPOS-0066.1	HexCer(d16:1/24:0)	Lipids	Sphingolipid Metabolism		Sphingolipids [SP]	Neutral glycosphingolipids [SP05]	Simple Glc series [SP0501]									bsl_atrophy	-0.048971	0.0372421	-1.31494	0.189096	0.72822	0.952209	0.885179	1.02431
LPOS	LPOS-0067.1	HexCer(d18:1/22:0)	Lipids	Sphingolipid Metabolism		Sphingolipids [SP]	Neutral glycosphingolipids [SP05]	Simple Glc series [SP0501]									bsl_atrophy	-0.0928034	0.040163	-2.31067	0.0212311	0.365984	0.911373	0.842381	0.986015
LPOS	LPOS-0068.1	HexCer(d18:1/16:0)	Lipids	Sphingolipid Metabolism		Sphingolipids [SP]	Neutral glycosphingolipids [SP05]	Simple Glc series [SP0501]									bsl_atrophy	-0.05983	0.0397145	-1.5065	0.132529	0.623644	0.941925	0.871386	1.01817
LPOS	LPOS-0069.1	HexCer(d18:1/20:0)	Lipids	Sphingolipid Metabolism		Sphingolipids [SP]	Neutral glycosphingolipids [SP05]	Simple Glc series [SP0501]									bsl_atrophy	-0.0325785	0.0389999	-0.83535	0.403894	0.832913	0.967946	0.896714	1.04484
LPOS	LPOS-0070.1	HexCer(d18:1/24:0)	Lipids	Sphingolipid Metabolism		Sphingolipids [SP]	Neutral glycosphingolipids [SP05]	Simple Glc series [SP0501]									bsl_atrophy	-0.0797654	0.0395059	-2.01908	0.0439784	0.444762	0.923333	0.854536	0.997669
LPOS	LPOS-0071.1	LacCer(d18:1/16:0)	Lipids	Sphingolipid Metabolism	LMSP0501AB03	Sphingolipids [SP]	Neutral glycosphingolipids [SP05]	Simple Glc series [SP0501]									bsl_atrophy	-0.0599672	0.0386385	-1.55201	0.121253	0.609633	0.941795	0.873106	1.01589
LPOS	LPOS-0076.1	LPC(0:0/14:0)	Lipids	Phospholipid Metabolism	LMGP01050073	Glycerophospholipids [GP]	Glycerophosphocholines [GP01]	Monoacylglycerophosphocholines [GP0105]									bsl_atrophy	-0.0186959	0.0351597	-0.531743	0.595125	0.853414	0.981478	0.916119	1.0515
LPOS	LPOS-0078.1	LPC(0:0/16:0)	Lipids	Phospholipid Metabolism	LMGP01050074	Glycerophospholipids [GP]	Glycerophosphocholines [GP01]	Monoacylglycerophosphocholines [GP0105]									bsl_atrophy	-0.0668572	0.0418786	-1.59645	0.110979	0.573922	0.935329	0.861622	1.01534
LPOS	LPOS-0079.1	LPC(0:0/16:1)	Lipids	Phospholipid Metabolism		Glycerophospholipids [GP]	Glycerophosphocholines [GP01]	Monoacylglycerophosphocholines [GP0105]									bsl_atrophy	0.00158247	0.0358532	0.0441374	0.964811	0.985835	1.00158	0.933616	1.0745
LPOS	LPOS-0080.1	LPC(0:0/18:0)	Lipids	Phospholipid Metabolism	LMGP01050076	Glycerophospholipids [GP]	Glycerophosphocholines [GP01]	Monoacylglycerophosphocholines [GP0105]									bsl_atrophy	-0.0946287	0.0394731	-2.39729	0.0168592	0.321212	0.909711	0.841983	0.982887
LPOS	LPOS-0081.1	LPC(0:0/18:1)	Lipids	Phospholipid Metabolism		Glycerophospholipids [GP]	Glycerophosphocholines [GP01]	Monoacylglycerophosphocholines [GP0105]									bsl_atrophy	-0.0168953	0.0366673	-0.460773	0.645149	0.853414	0.983247	0.915062	1.05651
LPOS	LPOS-0082.1	LPC(0:0/18:2)	Lipids	Phospholipid Metabolism		Glycerophospholipids [GP]	Glycerophosphocholines [GP01]	Monoacylglycerophosphocholines [GP0105]									bsl_atrophy	-0.0105373	0.0364869	-0.288796	0.77285	0.911308	0.989518	0.921224	1.06287
LPOS	LPOS-0083.1	LPC(0:0/18:3)	Lipids	Phospholipid Metabolism		Glycerophospholipids [GP]	Glycerophosphocholines [GP01]	Monoacylglycerophosphocholines [GP0105]									bsl_atrophy	-0.0169942	0.035486	-0.4789	0.632206	0.853414	0.983149	0.917093	1.05396
LPOS	LPOS-0084.1	LPC(0:0/20:3)	Lipids	Phospholipid Metabolism		Glycerophospholipids [GP]	Glycerophosphocholines [GP01]	Monoacylglycerophosphocholines [GP0105]									bsl_atrophy	-0.0199338	0.0344554	-0.578541	0.563143	0.853414	0.980264	0.91625	1.04875
LPOS	LPOS-0085.1	LPC(0:0/20:4)	Lipids	Phospholipid Metabolism		Glycerophospholipids [GP]	Glycerophosphocholines [GP01]	Monoacylglycerophosphocholines [GP0105]									bsl_atrophy	-0.0248467	0.0362928	-0.684618	0.493882	0.853414	0.975459	0.908482	1.04738
LPOS	LPOS-0086.1	LPC(0:0/20:5)	Lipids	Phospholipid Metabolism		Glycerophospholipids [GP]	Glycerophosphocholines [GP01]	Monoacylglycerophosphocholines [GP0105]									bsl_atrophy	-0.00637187	0.0371193	-0.171659	0.863771	0.944667	0.993648	0.923924	1.06863
LPOS	LPOS-0087.1	LPC(0:0/22:6)	Lipids	Phospholipid Metabolism		Glycerophospholipids [GP]	Glycerophosphocholines [GP01]	Monoacylglycerophosphocholines [GP0105]									bsl_atrophy	-0.024021	0.0366221	-0.655916	0.512161	0.853414	0.976265	0.908646	1.04892
LPOS	LPOS-0088.1	LPC(14:0/0:0)	Lipids	Phospholipid Metabolism	LMGP01050012	Glycerophospholipids [GP]	Glycerophosphocholines [GP01]	Monoacylglycerophosphocholines [GP0105]									bsl_atrophy	-0.0176236	0.0352096	-0.500532	0.616907	0.853414	0.982531	0.917012	1.05273
LPOS	LPOS-0089.1	LPC(15:0/0:0)	Lipids	Phospholipid Metabolism	LMGP01050016	Glycerophospholipids [GP]	Glycerophosphocholines [GP01]	Monoacylglycerophosphocholines [GP0105]									bsl_atrophy	-0.0794834	0.0376027	-2.11377	0.0349981	0.41936	0.923593	0.857971	0.994235
LPOS	LPOS-0090.1	LPC(16:0/0:0)	Lipids	Phospholipid Metabolism	LMGP01050018	Glycerophospholipids [GP]	Glycerophosphocholines [GP01]	Monoacylglycerophosphocholines [GP0105]									bsl_atrophy	-0.0527513	0.0413972	-1.27427	0.203121	0.742724	0.948616	0.874686	1.02879
LPOS	LPOS-0091.1	LPC(16:1/0:0)	Lipids	Phospholipid Metabolism		Glycerophospholipids [GP]	Glycerophosphocholines [GP01]	Monoacylglycerophosphocholines [GP0105]									bsl_atrophy	-0.000280344	0.0359011	-0.00780876	0.993772	0.996525	0.99972	0.931791	1.0726
LPOS	LPOS-0092.1	LPC(17:0/0:0)	Lipids	Phospholipid Metabolism	LMGP01050024	Glycerophospholipids [GP]	Glycerophosphocholines [GP01]	Monoacylglycerophosphocholines [GP0105]									bsl_atrophy	-0.109518	0.0404009	-2.71078	0.00692846	0.228009	0.896266	0.828032	0.970123
LPOS	LPOS-0093.1	LPC(17:1/0:0)	Lipids	Phospholipid Metabolism		Glycerophospholipids [GP]	Glycerophosphocholines [GP01]	Monoacylglycerophosphocholines [GP0105]									bsl_atrophy	-0.0257788	0.037071	-0.695389	0.487114	0.853414	0.974551	0.906252	1.048
LPOS	LPOS-0094.1	LPC(18:0/0:0)	Lipids	Phospholipid Metabolism	LMGP01050026	Glycerophospholipids [GP]	Glycerophosphocholines [GP01]	Monoacylglycerophosphocholines [GP0105]									bsl_atrophy	-0.0976049	0.0393993	-2.47733	0.0135453	0.288436	0.907007	0.839602	0.979824
LPOS	LPOS-0096.1	LPC(18:1/0:0)_2	Lipids	Phospholipid Metabolism		Glycerophospholipids [GP]	Glycerophosphocholines [GP01]	Monoacylglycerophosphocholines [GP0105]									bsl_atrophy	-0.0136508	0.0369186	-0.369755	0.711712	0.887911	0.986442	0.917584	1.06047
LPOS	LPOS-0097.1	LPC(18:2/0:0)	Lipids	Phospholipid Metabolism		Glycerophospholipids [GP]	Glycerophosphocholines [GP01]	Monoacylglycerophosphocholines [GP0105]									bsl_atrophy	-0.00266721	0.0364627	-0.0731489	0.941715	0.982423	0.997336	0.928547	1.07122
LPOS	LPOS-0098.1	LPC(18:3/0:0)_1	Lipids	Phospholipid Metabolism		Glycerophospholipids [GP]	Glycerophosphocholines [GP01]	Monoacylglycerophosphocholines [GP0105]									bsl_atrophy	-0.0162292	0.0353792	-0.458723	0.64662	0.853414	0.983902	0.917987	1.05455
LPOS	LPOS-0100.1	LPC(19:0/0:0)	Lipids	Phospholipid Metabolism	LMGP01050041	Glycerophospholipids [GP]	Glycerophosphocholines [GP01]	Monoacylglycerophosphocholines [GP0105]									bsl_atrophy	-0.111052	0.0401069	-2.76889	0.0058202	0.228009	0.894892	0.827239	0.968078
LPOS	LPOS-0101.1	LPC(20:0/0:0)	Lipids	Phospholipid Metabolism	LMGP01050045	Glycerophospholipids [GP]	Glycerophosphocholines [GP01]	Monoacylglycerophosphocholines [GP0105]									bsl_atrophy	-0.085468	0.0384172	-2.22473	0.0265162	0.399952	0.918082	0.851492	0.989881
LPOS	LPOS-0102.1	LPC(20:1/0:0)	Lipids	Phospholipid Metabolism		Glycerophospholipids [GP]	Glycerophosphocholines [GP01]	Monoacylglycerophosphocholines [GP0105]									bsl_atrophy	-0.0101103	0.0388485	-0.26025	0.794771	0.919403	0.989941	0.917362	1.06826
LPOS	LPOS-0103.1	LPC(20:2/0:0)	Lipids	Phospholipid Metabolism		Glycerophospholipids [GP]	Glycerophosphocholines [GP01]	Monoacylglycerophosphocholines [GP0105]									bsl_atrophy	0.00326749	0.0355494	0.091914	0.926801	0.975724	1.00327	0.935748	1.07567
LPOS	LPOS-0104.1	LPC(20:3/0:0)_1	Lipids	Phospholipid Metabolism		Glycerophospholipids [GP]	Glycerophosphocholines [GP01]	Monoacylglycerophosphocholines [GP0105]									bsl_atrophy	-0.0196751	0.0344824	-0.570584	0.568522	0.853414	0.980517	0.916438	1.04908
LPOS	LPOS-0105.1	LPC(20:3/0:0)_2	Lipids	Phospholipid Metabolism		Glycerophospholipids [GP]	Glycerophosphocholines [GP01]	Monoacylglycerophosphocholines [GP0105]									bsl_atrophy	-0.0307214	0.0345677	-0.888731	0.374548	0.832913	0.969746	0.906219	1.03773
LPOS	LPOS-0106.1	LPC(20:4/0:0)	Lipids	Phospholipid Metabolism		Glycerophospholipids [GP]	Glycerophosphocholines [GP01]	Monoacylglycerophosphocholines [GP0105]									bsl_atrophy	-0.0349229	0.037507	-0.931104	0.35222	0.832913	0.96568	0.897236	1.03935
LPOS	LPOS-0107.1	LPC(20:5/0:0)	Lipids	Phospholipid Metabolism		Glycerophospholipids [GP]	Glycerophosphocholines [GP01]	Monoacylglycerophosphocholines [GP0105]									bsl_atrophy	-0.00888338	0.0371892	-0.23887	0.811298	0.923953	0.991156	0.92148	1.0661
LPOS	LPOS-0108.1	LPC(22:0/0:0)	Lipids	Phospholipid Metabolism	LMGP01050053	Glycerophospholipids [GP]	Glycerophosphocholines [GP01]	Monoacylglycerophosphocholines [GP0105]									bsl_atrophy	-0.0691363	0.0377309	-1.83235	0.0674555	0.483176	0.933199	0.866677	1.00483
LPOS	LPOS-0109.1	LPC(22:4/0:0)	Lipids	Phospholipid Metabolism		Glycerophospholipids [GP]	Glycerophosphocholines [GP01]	Monoacylglycerophosphocholines [GP0105]									bsl_atrophy	-0.0183171	0.0347194	-0.527576	0.598012	0.853414	0.98185	0.917257	1.05099
LPOS	LPOS-0110.1	LPC(22:6/0:0)	Lipids	Phospholipid Metabolism		Glycerophospholipids [GP]	Glycerophosphocholines [GP01]	Monoacylglycerophosphocholines [GP0105]									bsl_atrophy	-0.0312451	0.0368125	-0.848764	0.396393	0.832913	0.969238	0.901768	1.04176
LPOS	LPOS-0111.1	LPC(24:0/0:0)	Lipids	Phospholipid Metabolism	LMGP01050057	Glycerophospholipids [GP]	Glycerophosphocholines [GP01]	Monoacylglycerophosphocholines [GP0105]									bsl_atrophy	-0.0625937	0.0379756	-1.64826	0.099887	0.540389	0.939325	0.871948	1.01191
LPOS	LPOS-0112.1	LPC(O-16:0/0:0)	Lipids	Phospholipid Metabolism	LMGP01060010	Glycerophospholipids [GP]	Glycerophosphocholines [GP01]	Monoalkylglycerophosphocholines [GP0106]									bsl_atrophy	-0.0193338	0.0355244	-0.544238	0.586505	0.853414	0.980852	0.914881	1.05158
LPOS	LPOS-0113.1	LPC(O-18:0/0:0)	Lipids	Phospholipid Metabolism	LMGP01060014	Glycerophospholipids [GP]	Glycerophosphocholines [GP01]	Monoalkylglycerophosphocholines [GP0106]									bsl_atrophy	-0.0507838	0.0359679	-1.41192	0.158555	0.670829	0.950484	0.885785	1.01991
LPOS	LPOS-0114.1	LPC(O-18:1/0:0)_1	Lipids	Phospholipid Metabolism		Glycerophospholipids [GP]	Glycerophosphocholines [GP01]	Monoalkylglycerophosphocholines [GP0106]									bsl_atrophy	-0.0113416	0.0374564	-0.302795	0.762164	0.907402	0.988722	0.918736	1.06404
LPOS	LPOS-0116.1	LPC(O-20:0/0:0)	Lipids	Phospholipid Metabolism	LMGP01060041	Glycerophospholipids [GP]	Glycerophosphocholines [GP01]	Monoalkylglycerophosphocholines [GP0106]									bsl_atrophy	-0.0601468	0.036505	-1.64763	0.100017	0.540389	0.941626	0.876607	1.01147
LPOS	LPOS-0117.1	LPC(P-16:0/0:0)	Lipids	Phospholipid Metabolism	LMGP01070006	Glycerophospholipids [GP]	Glycerophosphocholines [GP01]	1Z-alkenylglycerophosphocholines [GP0107]									bsl_atrophy	-0.0166171	0.036815	-0.451368	0.651908	0.853414	0.98352	0.915052	1.05711
LPOS	LPOS-0118.1	LPC(P-18:0/0:0)	Lipids	Phospholipid Metabolism	LMGP01070009	Glycerophospholipids [GP]	Glycerophosphocholines [GP01]	1Z-alkenylglycerophosphocholines [GP0107]									bsl_atrophy	-0.033966	0.0352183	-0.964441	0.335261	0.832913	0.966604	0.902133	1.03568
LPOS	LPOS-0119.1	LPE(16:0/0:0)	Lipids	Phospholipid Metabolism	LMGP02050002	Glycerophospholipids [GP]	Glycerophosphoethanolamines [GP02]	Monoacylglycerophosphoethanolamines [GP0205]									bsl_atrophy	0.0639012	0.0362679	1.76192	0.0786546	0.483176	1.06599	0.992842	1.14452
LPOS	LPOS-0122.1	LPE(P-18:0/0:0)	Lipids	Phospholipid Metabolism		Glycerophospholipids [GP]	Glycerophosphoethanolamines [GP02]	1Z-alkenylglycerophosphoethanolamines [GP0207]									bsl_atrophy	0.0155284	0.035231	0.440759	0.659566	0.853414	1.01565	0.947883	1.08826
LPOS	LPOS-0123.1	MG(16:0)	Lipids	Glycerolipid Metabolism		Glycerolipids [GL]	Monoradylglycerols [GL01]	Monoacylglycerols [GL0101]									bsl_atrophy	0.0581809	0.0352341	1.65127	0.0992715	0.540389	1.05991	0.989181	1.13569
LPOS	LPOS-0124.1	MG(18:1)_1	Lipids	Glycerolipid Metabolism		Glycerolipids [GL]	Monoradylglycerols [GL01]	Monoacylglycerols [GL0101]									bsl_atrophy	0.0427054	0.0355908	1.1999	0.230711	0.768436	1.04363	0.97331	1.11903
LPOS	LPOS-0125.1	MG(18:1)_2	Lipids	Glycerolipid Metabolism		Glycerolipids [GL]	Monoradylglycerols [GL01]	Monoacylglycerols [GL0101]									bsl_atrophy	0.046594	0.0357834	1.30211	0.19344	0.72851	1.0477	0.976733	1.12382
LPOS	LPOS-0126.1	PC(14:0/18:2)	Lipids	Phospholipid Metabolism		Glycerophospholipids [GP]	Glycerophosphocholines [GP01]	Diacylglycerophosphocholines [GP0101]									bsl_atrophy	0.0242498	0.0422065	0.57455	0.565838	0.853414	1.02455	0.943202	1.11291
LPOS	LPOS-0127.1	PC(14:0/20:4)	Lipids	Phospholipid Metabolism		Glycerophospholipids [GP]	Glycerophosphocholines [GP01]	Diacylglycerophosphocholines [GP0101]									bsl_atrophy	-0.00203768	0.0360785	-0.0564792	0.954981	0.985835	0.997964	0.929832	1.07109
LPOS	LPOS-0128.1	PC(16:0/16:0)	Lipids	Phospholipid Metabolism	LMGP01010564	Glycerophospholipids [GP]	Glycerophosphocholines [GP01]	Diacylglycerophosphocholines [GP0101]									bsl_atrophy	0.0696958	0.0377649	1.84552	0.0655156	0.483176	1.07218	0.995686	1.15455
LPOS	LPOS-0131.1	PC(16:0/18:1)_1	Lipids	Phospholipid Metabolism		Glycerophospholipids [GP]	Glycerophosphocholines [GP01]	Diacylglycerophosphocholines [GP0101]									bsl_atrophy	0.0267146	0.0359669	0.742757	0.457955	0.832913	1.02707	0.957164	1.10209
LPOS	LPOS-0132.1	PC(16:0/18:1)_2	Lipids	Phospholipid Metabolism		Glycerophospholipids [GP]	Glycerophosphocholines [GP01]	Diacylglycerophosphocholines [GP0101]									bsl_atrophy	0.0173597	0.0349785	0.496296	0.61989	0.853414	1.01751	0.95009	1.08972
LPOS	LPOS-0135.1	PC(36:2); PC(16:0/20:2); PC(18:1/18:1)	Lipids	Phospholipid Metabolism		Glycerophospholipids [GP]	Glycerophosphocholines [GP01]	Diacylglycerophosphocholines [GP0101]									bsl_atrophy	0.0724914	0.0367388	1.97316	0.048993	0.445912	1.07518	1.00048	1.15546
LPOS	LPOS-0136.1	PC(16:0/20:3)	Lipids	Phospholipid Metabolism		Glycerophospholipids [GP]	Glycerophosphocholines [GP01]	Diacylglycerophosphocholines [GP0101]									bsl_atrophy	-0.00522966	0.0376791	-0.138795	0.889665	0.957176	0.994784	0.923965	1.07103
LPOS	LPOS-0137.1	PC(16:0/20:4)_1	Lipids	Phospholipid Metabolism		Glycerophospholipids [GP]	Glycerophosphocholines [GP01]	Diacylglycerophosphocholines [GP0101]									bsl_atrophy	0.0163026	0.0366602	0.444694	0.656721	0.853414	1.01644	0.945963	1.09216
LPOS	LPOS-0139.1	PC(16:0/20:4)_3	Lipids	Phospholipid Metabolism		Glycerophospholipids [GP]	Glycerophosphocholines [GP01]	Diacylglycerophosphocholines [GP0101]									bsl_atrophy	-0.00461057	0.0393619	-0.117133	0.906799	0.971187	0.9954	0.921493	1.07523
LPOS	LPOS-0140.1	PC(16:0/20:5)	Lipids	Phospholipid Metabolism		Glycerophospholipids [GP]	Glycerophosphocholines [GP01]	Diacylglycerophosphocholines [GP0101]									bsl_atrophy	0.0157292	0.0357363	0.440146	0.66001	0.853414	1.01585	0.947135	1.08956
LPOS	LPOS-0141.1	PC(16:0/22:4)	Lipids	Phospholipid Metabolism		Glycerophospholipids [GP]	Glycerophosphocholines [GP01]	Diacylglycerophosphocholines [GP0101]									bsl_atrophy	0.00192772	0.0358634	0.0537518	0.957153	0.985835	1.00193	0.93392	1.07489
LPOS	LPOS-0142.1	PC(16:0/22:6)	Lipids	Phospholipid Metabolism		Glycerophospholipids [GP]	Glycerophosphocholines [GP01]	Diacylglycerophosphocholines [GP0101]									bsl_atrophy	-0.0124017	0.0358783	-0.345661	0.729733	0.895469	0.987675	0.920606	1.05963
LPOS	LPOS-0145.1	PC(18:0/18:0)	Lipids	Phospholipid Metabolism	LMGP01010006	Glycerophospholipids [GP]	Glycerophosphocholines [GP01]	Diacylglycerophosphocholines [GP0101]									bsl_atrophy	-0.0753432	0.0396389	-1.90074	0.0578743	0.465567	0.927425	0.858099	1.00235
LPOS	LPOS-0146.1	PC(18:0/18:1)	Lipids	Phospholipid Metabolism		Glycerophospholipids [GP]	Glycerophosphocholines [GP01]	Diacylglycerophosphocholines [GP0101]									bsl_atrophy	0.00678531	0.0360785	0.188071	0.850892	0.93624	1.00681	0.938072	1.08058
LPOS	LPOS-0147.1	PC(18:0/18:2)	Lipids	Phospholipid Metabolism		Glycerophospholipids [GP]	Glycerophosphocholines [GP01]	Diacylglycerophosphocholines [GP0101]									bsl_atrophy	0.0351366	0.0436059	0.805778	0.42073	0.832913	1.03576	0.950915	1.12818
LPOS	LPOS-0148.1	PC(18:0/20:3)	Lipids	Phospholipid Metabolism		Glycerophospholipids [GP]	Glycerophosphocholines [GP01]	Diacylglycerophosphocholines [GP0101]									bsl_atrophy	-0.0201623	0.0363922	-0.554028	0.579792	0.853414	0.98004	0.91257	1.0525
LPOS	LPOS-0149.1	PC(18:0/20:4)	Lipids	Phospholipid Metabolism		Glycerophospholipids [GP]	Glycerophosphocholines [GP01]	Diacylglycerophosphocholines [GP0101]									bsl_atrophy	-0.0227589	0.0388286	-0.586137	0.558031	0.853414	0.977498	0.905867	1.05479
LPOS	LPOS-0150.1	PC(18:0/22:4)	Lipids	Phospholipid Metabolism		Glycerophospholipids [GP]	Glycerophosphocholines [GP01]	Diacylglycerophosphocholines [GP0101]									bsl_atrophy	-0.0168994	0.0348013	-0.485598	0.627452	0.853414	0.983243	0.918411	1.05265
LPOS	LPOS-0151.1	PC(18:0/22:5)	Lipids	Phospholipid Metabolism		Glycerophospholipids [GP]	Glycerophosphocholines [GP01]	Diacylglycerophosphocholines [GP0101]									bsl_atrophy	-0.0219588	0.0361967	-0.606651	0.54434	0.853414	0.978281	0.911281	1.05021
LPOS	LPOS-0152.1	PC(18:0/22:6)	Lipids	Phospholipid Metabolism		Glycerophospholipids [GP]	Glycerophosphocholines [GP01]	Diacylglycerophosphocholines [GP0101]									bsl_atrophy	-0.0362882	0.0363497	-0.99831	0.318581	0.832913	0.964362	0.898046	1.03558
LPOS	LPOS-0156.1	PC(18:2/18:2)	Lipids	Phospholipid Metabolism		Glycerophospholipids [GP]	Glycerophosphocholines [GP01]	Diacylglycerophosphocholines [GP0101]									bsl_atrophy	0.0185299	0.0409619	0.45237	0.651186	0.853414	1.0187	0.940113	1.10386
LPOS	LPOS-0157.1	PC(18:2/20:4)	Lipids	Phospholipid Metabolism		Glycerophospholipids [GP]	Glycerophosphocholines [GP01]	Diacylglycerophosphocholines [GP0101]									bsl_atrophy	-0.0034926	0.0366348	-0.0953356	0.924084	0.975724	0.996513	0.927468	1.0707
LPOS	LPOS-0158.1	PC(32:1); PC(14:0/18:1); PC(16:0/16:1)	Lipids	Phospholipid Metabolism		Glycerophospholipids [GP]	Glycerophosphocholines [GP01]	Diacylglycerophosphocholines [GP0101]									bsl_atrophy	0.032264	0.0363732	0.887025	0.375465	0.832913	1.03279	0.961724	1.10911
LPOS	LPOS-0159.1	PC(34:0); (18:0/16:0); PC(16:0/18:0)	Lipids	Phospholipid Metabolism		Glycerophospholipids [GP]	Glycerophosphocholines [GP01]	Diacylglycerophosphocholines [GP0101]									bsl_atrophy	-0.0141128	0.0395043	-0.357248	0.721048	0.890851	0.985986	0.912524	1.06536
LPOS	LPOS-0161.1	PC(O-16:0/16:0)	Lipids	Phospholipid Metabolism	LMGP01020029	Glycerophospholipids [GP]	Glycerophosphocholines [GP01]	1-alkyl,2-acylglycerophosphocholines [GP0102]									bsl_atrophy	0.000343295	0.0405892	0.0084578	0.993255	0.996525	1.00034	0.923845	1.08318
LPOS	LPOS-0163.1	PC(O-16:0/18:2)	Lipids	Phospholipid Metabolism		Glycerophospholipids [GP]	Glycerophosphocholines [GP01]	1-alkyl,2-acylglycerophosphocholines [GP0102]									bsl_atrophy	0.020302	0.0385863	0.526145	0.599006	0.853414	1.02051	0.946176	1.10068
LPOS	LPOS-0164.1	PC(O-18:0/16:0)	Lipids	Phospholipid Metabolism	LMGP01020086	Glycerophospholipids [GP]	Glycerophosphocholines [GP01]	1-alkyl,2-acylglycerophosphocholines [GP0102]									bsl_atrophy	-0.0526379	0.0398795	-1.31993	0.187426	0.72822	0.948723	0.877392	1.02585
LPOS	LPOS-0165.1	PC(O-18:1/18:1); PC(P-18:0/18:1)	Lipids	Phospholipid Metabolism		Glycerophospholipids [GP]	Glycerophosphocholines [GP01]										bsl_atrophy	-0.000420821	0.0374332	-0.0112419	0.991035	0.996525	0.999579	0.928867	1.07567
LPOS	LPOS-0166.1	PE(16:0/18:2)	Lipids	Phospholipid Metabolism		Glycerophospholipids [GP]	Glycerophosphoethanolamines [GP02]	Diacylglycerophosphoethanolamines [GP0201]									bsl_atrophy	0.0940999	0.0357666	2.63095	0.00876069	0.264281	1.09867	1.02429	1.17845
LPOS	LPOS-0167.1	PE(16:0/20:4)	Lipids	Phospholipid Metabolism		Glycerophospholipids [GP]	Glycerophosphoethanolamines [GP02]	Diacylglycerophosphoethanolamines [GP0201]									bsl_atrophy	0.0861859	0.034685	2.48482	0.0132669	0.288436	1.09001	1.01837	1.16669
LPOS	LPOS-0168.1	PE(18:0/20:4)	Lipids	Phospholipid Metabolism		Glycerophospholipids [GP]	Glycerophosphoethanolamines [GP02]	Diacylglycerophosphoethanolamines [GP0201]									bsl_atrophy	0.0602993	0.0351584	1.71507	0.086912	0.499399	1.06215	0.991426	1.13793
LPOS	LPOS-0169.1	PE(36:1); PE(18:0/18:1); PE(18:1/18:0)	Lipids	Phospholipid Metabolism		Glycerophospholipids [GP]	Glycerophosphoethanolamines [GP02]	Diacylglycerophosphoethanolamines [GP0201]									bsl_atrophy	0.0880938	0.0351432	2.50671	0.0124822	0.288436	1.09209	1.0194	1.16997
LPOS	LPOS-0170.1	PE(O-18:1/18:1); PE(P-18:0/18:1)	Lipids	Phospholipid Metabolism		Glycerophospholipids [GP]	Glycerophosphoethanolamines [GP02]										bsl_atrophy	0.0433447	0.035761	1.21207	0.226023	0.764676	1.0443	0.973608	1.12012
LPOS	LPOS-0171.1	PE(O-18:1/20:4); PE(P-18:0/20:4)	Lipids	Phospholipid Metabolism		Glycerophospholipids [GP]	Glycerophosphoethanolamines [GP02]										bsl_atrophy	0.0483652	0.0343219	1.40917	0.159368	0.670829	1.04955	0.981272	1.12259
LPOS	LPOS-0172.1	PE(O-18:1/22:6); PE(P-18:0/22:6)	Lipids	Phospholipid Metabolism		Glycerophospholipids [GP]	Glycerophosphoethanolamines [GP02]										bsl_atrophy	0.0260926	0.0350382	0.744689	0.456787	0.832913	1.02644	0.958312	1.0994
LPOS	LPOS-0173.1	SM(d16:1/20:0)	Lipids	Sphingolipid Metabolism	LMSP03010052	Sphingolipids [SP]	Phosphosphingolipids [SP03]	Ceramide phosphocholines (sphingomyelins) [SP0301]									bsl_atrophy	-0.0170039	0.0384618	-0.442098	0.658597	0.853414	0.98314	0.91175	1.06012
LPOS	LPOS-0174.1	SM(d16:1/22:0)	Lipids	Sphingolipid Metabolism	LMSP03010061	Sphingolipids [SP]	Phosphosphingolipids [SP03]	Ceramide phosphocholines (sphingomyelins) [SP0301]									bsl_atrophy	-0.0577087	0.0387662	-1.48863	0.137174	0.623644	0.943925	0.874861	1.01844
LPOS	LPOS-0175.1	SM(d16:1/24:0)	Lipids	Sphingolipid Metabolism	LMSP03010073	Sphingolipids [SP]	Phosphosphingolipids [SP03]	Ceramide phosphocholines (sphingomyelins) [SP0301]									bsl_atrophy	-0.0657121	0.0373883	-1.75756	0.0793956	0.483176	0.9364	0.870234	1.0076
LPOS	LPOS-0176.1	SM(d16:1/24:1)	Lipids	Sphingolipid Metabolism		Sphingolipids [SP]	Phosphosphingolipids [SP03]	Ceramide phosphocholines (sphingomyelins) [SP0301]									bsl_atrophy	0.0447637	0.0367322	1.21865	0.223516	0.764676	1.04578	0.973136	1.12385
LPOS	LPOS-0177.1	SM(d17:1/16:0)	Lipids	Sphingolipid Metabolism		Sphingolipids [SP]	Phosphosphingolipids [SP03]	Ceramide phosphocholines (sphingomyelins) [SP0301]									bsl_atrophy	-0.0389113	0.0412619	-0.943033	0.346091	0.832913	0.961836	0.887112	1.04285
LPOS	LPOS-0178.1	SM(d17:1/24:1)	Lipids	Sphingolipid Metabolism		Sphingolipids [SP]	Phosphosphingolipids [SP03]	Ceramide phosphocholines (sphingomyelins) [SP0301]									bsl_atrophy	-0.0105947	0.0393798	-0.269038	0.788004	0.919403	0.989461	0.915963	1.06886
LPOS	LPOS-0179.1	SM(d18:0/16:0)	Lipids	Sphingolipid Metabolism	LMSP03010004	Sphingolipids [SP]	Phosphosphingolipids [SP03]	Ceramide phosphocholines (sphingomyelins) [SP0301]									bsl_atrophy	-0.00564736	0.04023	-0.140377	0.888415	0.957176	0.994369	0.918973	1.07595
LPOS	LPOS-0180.1	SM(d18:1/16:0)	Lipids	Sphingolipid Metabolism	LMSP03010003	Sphingolipids [SP]	Phosphosphingolipids [SP03]	Ceramide phosphocholines (sphingomyelins) [SP0301]									bsl_atrophy	-0.0210692	0.0412688	-0.510534	0.609888	0.853414	0.979151	0.903069	1.06164
LPOS	LPOS-0181.1	SM(d18:1/18:0)	Lipids	Sphingolipid Metabolism	LMSP03010001	Sphingolipids [SP]	Phosphosphingolipids [SP03]	Ceramide phosphocholines (sphingomyelins) [SP0301]									bsl_atrophy	-0.0197078	0.0368662	-0.534577	0.593165	0.853414	0.980485	0.912137	1.05396
LPOS	LPOS-0183.1	SM(d18:1/20:0)	Lipids	Sphingolipid Metabolism	LMSP03010005	Sphingolipids [SP]	Phosphosphingolipids [SP03]	Ceramide phosphocholines (sphingomyelins) [SP0301]									bsl_atrophy	-0.0287437	0.0375579	-0.765318	0.44442	0.832913	0.971665	0.902707	1.04589
LPOS	LPOS-0184.1	SM(d18:1/20:1)	Lipids	Sphingolipid Metabolism		Sphingolipids [SP]	Phosphosphingolipids [SP03]	Ceramide phosphocholines (sphingomyelins) [SP0301]									bsl_atrophy	-0.0782398	0.0403951	-1.93686	0.0532891	0.449222	0.924743	0.85435	1.00094
LPOS	LPOS-0185.1	SM(d18:1/22:0)	Lipids	Sphingolipid Metabolism	LMSP03010006	Sphingolipids [SP]	Phosphosphingolipids [SP03]	Ceramide phosphocholines (sphingomyelins) [SP0301]									bsl_atrophy	-0.134327	0.0431122	-3.11576	0.00193334	0.139974	0.874304	0.803461	0.951394
LPOS	LPOS-0186.1	SM(d18:1/23:0)	Lipids	Sphingolipid Metabolism	LMSP03010078	Sphingolipids [SP]	Phosphosphingolipids [SP03]	Ceramide phosphocholines (sphingomyelins) [SP0301]									bsl_atrophy	-0.111871	0.0407	-2.74868	0.00618617	0.228009	0.894159	0.825601	0.968411
LPOS	LPOS-0187.1	SM(d18:1/24:0)	Lipids	Sphingolipid Metabolism	LMSP03010008	Sphingolipids [SP]	Phosphosphingolipids [SP03]	Ceramide phosphocholines (sphingomyelins) [SP0301]									bsl_atrophy	-0.100487	0.038941	-2.58051	0.0101314	0.282121	0.904397	0.837938	0.976127
LPOS	LPOS-0188.1	SM(d18:1/24:1)	Lipids	Sphingolipid Metabolism		Sphingolipids [SP]	Phosphosphingolipids [SP03]	Ceramide phosphocholines (sphingomyelins) [SP0301]									bsl_atrophy	0.0504695	0.0369486	1.36594	0.172534	0.701766	1.05176	0.978289	1.13076
LPOS	LPOS-0189.1	SM(d18:2/14:0)	Lipids	Sphingolipid Metabolism		Sphingolipids [SP]	Phosphosphingolipids [SP03]	Ceramide phosphocholines (sphingomyelins) [SP0301]									bsl_atrophy	-0.0185486	0.0459655	-0.403533	0.686718	0.866428	0.981622	0.897052	1.07417
LPOS	LPOS-0190.1	SM(d18:2/16:0)_1	Lipids	Sphingolipid Metabolism		Sphingolipids [SP]	Phosphosphingolipids [SP03]	Ceramide phosphocholines (sphingomyelins) [SP0301]									bsl_atrophy	-0.0357272	0.0433501	-0.824154	0.41022	0.832913	0.964904	0.886306	1.05047
LPOS	LPOS-0191.1	SM(d18:2/16:0)_2	Lipids	Sphingolipid Metabolism		Sphingolipids [SP]	Phosphosphingolipids [SP03]	Ceramide phosphocholines (sphingomyelins) [SP0301]									bsl_atrophy	-0.0485221	0.0432872	-1.12093	0.26282	0.779615	0.952636	0.875145	1.03699
LPOS	LPOS-0192.1	SM(d18:2/18:0)	Lipids	Sphingolipid Metabolism		Sphingolipids [SP]	Phosphosphingolipids [SP03]	Ceramide phosphocholines (sphingomyelins) [SP0301]									bsl_atrophy	-0.0398271	0.0387984	-1.02651	0.305115	0.832913	0.960956	0.890589	1.03688
LPOS	LPOS-0193.1	SM(d18:2/22:0)	Lipids	Sphingolipid Metabolism		Sphingolipids [SP]	Phosphosphingolipids [SP03]	Ceramide phosphocholines (sphingomyelins) [SP0301]									bsl_atrophy	-0.156318	0.041838	-3.73626	0.000206891	0.0374472	0.855287	0.78795	0.928379
LPOS	LPOS-0194.1	SM(d18:2/23:0)	Lipids	Sphingolipid Metabolism		Sphingolipids [SP]	Phosphosphingolipids [SP03]	Ceramide phosphocholines (sphingomyelins) [SP0301]									bsl_atrophy	-0.133974	0.04199	-3.19063	0.00150305	0.136026	0.874612	0.805514	0.949638
LPOS	LPOS-0195.1	SM(d18:2/24:0)	Lipids	Sphingolipid Metabolism		Sphingolipids [SP]	Phosphosphingolipids [SP03]	Ceramide phosphocholines (sphingomyelins) [SP0301]									bsl_atrophy	-0.137435	0.039543	-3.47558	0.000551223	0.0665143	0.871591	0.806591	0.94183
LPOS	LPOS-0196.1	SM(d18:2/24:1)	Lipids	Sphingolipid Metabolism		Sphingolipids [SP]	Phosphosphingolipids [SP03]	Ceramide phosphocholines (sphingomyelins) [SP0301]									bsl_atrophy	0.0010547	0.0397413	0.0265391	0.978837	0.992546	1.00106	0.92604	1.08215
LPOS	LPOS-0197.1	SM(d19:1/16:0)	Lipids	Sphingolipid Metabolism	LMSP03010045	Sphingolipids [SP]	Phosphosphingolipids [SP03]	Ceramide phosphocholines (sphingomyelins) [SP0301]									bsl_atrophy	-0.046145	0.0372952	-1.23729	0.216523	0.764676	0.954903	0.887591	1.02732
LPOS	LPOS-0199.1	Sphingosine-1-phosphate	Lipids	Sphingolipid Metabolism	LMSP01050001	Sphingolipids [SP]	Sphingoid bases [SP01]	Sphingoid base 1-phosphates [SP0105]									bsl_atrophy	0.00231723	0.0542159	0.0427407	0.965924	0.985835	1.00232	0.901274	1.11469
LPOS	LPOS-0200.1	TG(44:0)	Lipids	Glycerolipid Metabolism		Glycerolipids [GL]	Triradylglycerols [GL03]	Triacylglycerols [GL0301]									bsl_atrophy	0.0209902	0.0350143	0.599475	0.549111	0.853414	1.02121	0.953479	1.09376
LPOS	LPOS-0201.1	TG(44:1)	Lipids	Glycerolipid Metabolism		Glycerolipids [GL]	Triradylglycerols [GL03]	Triacylglycerols [GL0301]									bsl_atrophy	0.0267522	0.0347824	0.769129	0.442157	0.832913	1.02711	0.959425	1.09958
LPOS	LPOS-0202.1	TG(44:2)	Lipids	Glycerolipid Metabolism		Glycerolipids [GL]	Triradylglycerols [GL03]	Triacylglycerols [GL0301]									bsl_atrophy	0.0317529	0.0345974	0.917783	0.359147	0.832913	1.03226	0.964584	1.10469
LPOS	LPOS-0203.1	TG(46:0)	Lipids	Glycerolipid Metabolism		Glycerolipids [GL]	Triradylglycerols [GL03]	Triacylglycerols [GL0301]									bsl_atrophy	0.016082	0.0351136	0.457998	0.64714	0.853414	1.01621	0.948626	1.08861
LPOS	LPOS-0204.1	TG(46:1)	Lipids	Glycerolipid Metabolism		Glycerolipids [GL]	Triradylglycerols [GL03]	Triacylglycerols [GL0301]									bsl_atrophy	0.0262059	0.0351511	0.74552	0.456285	0.832913	1.02655	0.958208	1.09977
LPOS	LPOS-0205.1	TG(46:2)	Lipids	Glycerolipid Metabolism		Glycerolipids [GL]	Triradylglycerols [GL03]	Triacylglycerols [GL0301]									bsl_atrophy	0.0256387	0.035048	0.731532	0.464775	0.832913	1.02597	0.957858	1.09893
LPOS	LPOS-0206.1	TG(48:0)	Lipids	Glycerolipid Metabolism		Glycerolipids [GL]	Triradylglycerols [GL03]	Triacylglycerols [GL0301]									bsl_atrophy	0.0177784	0.0350592	0.507096	0.612297	0.853414	1.01794	0.950338	1.09035
LPOS	LPOS-0207.1	TG(48:1)	Lipids	Glycerolipid Metabolism		Glycerolipids [GL]	Triradylglycerols [GL03]	Triacylglycerols [GL0301]									bsl_atrophy	0.0197522	0.035399	0.557987	0.577087	0.853414	1.01995	0.951582	1.09323
LPOS	LPOS-0208.1	TG(48:2)	Lipids	Glycerolipid Metabolism		Glycerolipids [GL]	Triradylglycerols [GL03]	Triacylglycerols [GL0301]									bsl_atrophy	0.0214545	0.0355146	0.604104	0.546031	0.853414	1.02169	0.952987	1.09534
LPOS	LPOS-0209.1	TG(48:3)	Lipids	Glycerolipid Metabolism		Glycerolipids [GL]	Triradylglycerols [GL03]	Triacylglycerols [GL0301]									bsl_atrophy	0.018005	0.0352613	0.510616	0.609831	0.853414	1.01817	0.950177	1.09102
LPOS	LPOS-0210.1	TG(48:4)_1	Lipids	Glycerolipid Metabolism		Glycerolipids [GL]	Triradylglycerols [GL03]	Triacylglycerols [GL0301]									bsl_atrophy	0.0162382	0.0347237	0.467639	0.640233	0.853414	1.01637	0.949499	1.08795
LPOS	LPOS-0213.1	TG(50:1)	Lipids	Glycerolipid Metabolism		Glycerolipids [GL]	Triradylglycerols [GL03]	Triacylglycerols [GL0301]									bsl_atrophy	0.0262119	0.0357355	0.733499	0.463576	0.832913	1.02656	0.957117	1.10104
LPOS	LPOS-0214.1	TG(50:2)	Lipids	Glycerolipid Metabolism		Glycerolipids [GL]	Triradylglycerols [GL03]	Triacylglycerols [GL0301]									bsl_atrophy	0.0211712	0.0356084	0.594558	0.552391	0.853414	1.0214	0.952542	1.09523
LPOS	LPOS-0215.1	TG(50:3)	Lipids	Glycerolipid Metabolism		Glycerolipids [GL]	Triradylglycerols [GL03]	Triacylglycerols [GL0301]									bsl_atrophy	0.0205553	0.0357844	0.574422	0.565924	0.853414	1.02077	0.951627	1.09493
LPOS	LPOS-0216.1	TG(50:4)	Lipids	Glycerolipid Metabolism		Glycerolipids [GL]	Triradylglycerols [GL03]	Triacylglycerols [GL0301]									bsl_atrophy	0.011603	0.0351573	0.33003	0.741506	0.897744	1.01167	0.944306	1.08384
LPOS	LPOS-0217.1	TG(52:1)	Lipids	Glycerolipid Metabolism		Glycerolipids [GL]	Triradylglycerols [GL03]	Triacylglycerols [GL0301]									bsl_atrophy	0.0182698	0.0360193	0.507222	0.612208	0.853414	1.01844	0.949018	1.09294
LPOS	LPOS-0218.1	TG(52:2)	Lipids	Glycerolipid Metabolism		Glycerolipids [GL]	Triradylglycerols [GL03]	Triacylglycerols [GL0301]									bsl_atrophy	0.027301	0.0356764	0.765241	0.444466	0.832913	1.02768	0.958271	1.10211
LPOS	LPOS-0219.1	TG(52:3)	Lipids	Glycerolipid Metabolism		Glycerolipids [GL]	Triradylglycerols [GL03]	Triacylglycerols [GL0301]									bsl_atrophy	0.0220413	0.0359432	0.613227	0.539988	0.853414	1.02229	0.952746	1.0969
LPOS	LPOS-0220.1	TG(52:4)_1	Lipids	Glycerolipid Metabolism		Glycerolipids [GL]	Triradylglycerols [GL03]	Triacylglycerols [GL0301]									bsl_atrophy	0.0179164	0.0355491	0.503991	0.614476	0.853414	1.01808	0.949557	1.09154
LPOS	LPOS-0223.1	TG(54:1)	Lipids	Glycerolipid Metabolism		Glycerolipids [GL]	Triradylglycerols [GL03]	Triacylglycerols [GL0301]									bsl_atrophy	0.024947	0.0360447	0.692112	0.489168	0.853414	1.02526	0.955328	1.10031
LPOS	LPOS-0224.1	TG(54:2)	Lipids	Glycerolipid Metabolism		Glycerolipids [GL]	Triradylglycerols [GL03]	Triacylglycerols [GL0301]									bsl_atrophy	0.0419718	0.0358108	1.17204	0.241702	0.774303	1.04287	0.972177	1.11869
LPOS	LPOS-0225.1	TG(54:3)	Lipids	Glycerolipid Metabolism		Glycerolipids [GL]	Triradylglycerols [GL03]	Triacylglycerols [GL0301]									bsl_atrophy	0.049779	0.0349739	1.42332	0.155228	0.670829	1.05104	0.981405	1.12561
LPOS	LPOS-0226.1	TG(54:4)	Lipids	Glycerolipid Metabolism		Glycerolipids [GL]	Triradylglycerols [GL03]	Triacylglycerols [GL0301]									bsl_atrophy	0.0322566	0.0348194	0.926397	0.354658	0.832913	1.03278	0.96465	1.10573
LPOS	LPOS-0227.1	TG(54:6)_1	Lipids	Glycerolipid Metabolism		Glycerolipids [GL]	Triradylglycerols [GL03]	Triacylglycerols [GL0301]									bsl_atrophy	0.00656104	0.034411	0.190667	0.848859	0.93624	1.00658	0.940932	1.07681
LPOS	LPOS-0228.1	TG(54:6)_2	Lipids	Glycerolipid Metabolism		Glycerolipids [GL]	Triradylglycerols [GL03]	Triacylglycerols [GL0301]									bsl_atrophy	0.0288633	0.0348213	0.8289	0.407532	0.832913	1.02928	0.961379	1.10198
BI-LISA	H1A1	HDL-1_Apo-A1									mg/dL						bsl_inv_barthel	-0.567701	0.243921	-2.3274	0.020322	0.621033	0.566827	0.351415	0.914282
BI-LISA	H1A2	HDL-1_Apo-A2									mg/dL						bsl_inv_barthel	-0.315435	0.241602	-1.3056	0.192259	0.710788	0.729471	0.45431	1.17129
BI-LISA	H1CH	HDL-1_Cholesterol									mg/dL						bsl_inv_barthel	-0.573902	0.2428	-2.36368	0.0184565	0.621033	0.563323	0.350011	0.906637
BI-LISA	H1FC	HDL-1_Free Cholesterol									mg/dL						bsl_inv_barthel	-0.630529	0.246292	-2.56009	0.0107423	0.621033	0.53231	0.328486	0.862606
BI-LISA	H1PL	HDL-1_Phospholipids									mg/dL						bsl_inv_barthel	-0.488234	0.245076	-1.99217	0.0468676	0.621033	0.613709	0.379621	0.992146
BI-LISA	H1TG	HDL-1_Triglycerides									mg/dL						bsl_inv_barthel	-0.185222	0.240869	-0.768972	0.442254	0.849368	0.83092	0.518236	1.33227
BI-LISA	H2A1	HDL-2_Apo-A1									mg/dL						bsl_inv_barthel	-0.321166	0.24696	-1.30048	0.194006	0.710788	0.725303	0.446995	1.17689
BI-LISA	H2A2	HDL-2_Apo-A2									mg/dL						bsl_inv_barthel	-0.125005	0.235656	-0.530453	0.596021	0.90289	0.882493	0.556054	1.40057
BI-LISA	H2CH	HDL-2_Cholesterol									mg/dL						bsl_inv_barthel	-0.504573	0.252776	-1.99613	0.0464339	0.621033	0.603763	0.367875	0.990909
BI-LISA	H2FC	HDL-2_Free Cholesterol									mg/dL						bsl_inv_barthel	-0.421823	0.248998	-1.69408	0.0908405	0.621033	0.65585	0.402581	1.06845
BI-LISA	H2PL	HDL-2_Phospholipids									mg/dL						bsl_inv_barthel	-0.345987	0.253811	-1.36317	0.173412	0.676061	0.707522	0.430221	1.16356
BI-LISA	H2TG	HDL-2_Triglycerides									mg/dL						bsl_inv_barthel	-0.0380692	0.237738	-0.160131	0.872839	0.964165	0.962646	0.604088	1.53403
BI-LISA	H3A1	HDL-3_Apo-A1									mg/dL						bsl_inv_barthel	-0.16512	0.241276	-0.684365	0.494046	0.863983	0.847792	0.528337	1.3604
BI-LISA	H3A2	HDL-3_Apo-A2									mg/dL						bsl_inv_barthel	-0.0369306	0.231897	-0.159254	0.87353	0.964165	0.963743	0.611739	1.5183
BI-LISA	H3CH	HDL-3_Cholesterol									mg/dL						bsl_inv_barthel	-0.31514	0.247652	-1.27251	0.203753	0.72086	0.729687	0.449087	1.18561
BI-LISA	H3FC	HDL-3_Free Cholesterol									mg/dL						bsl_inv_barthel	-0.185937	0.252053	-0.737691	0.461031	0.849368	0.830326	0.506637	1.36082
BI-LISA	H3PL	HDL-3_Phospholipids									mg/dL						bsl_inv_barthel	-0.0884034	0.242212	-0.364984	0.71527	0.955453	0.915392	0.569419	1.47157
BI-LISA	H3TG	HDL-3_Triglycerides									mg/dL						bsl_inv_barthel	0.156287	0.23065	0.677594	0.498327	0.86728	1.16916	0.743946	1.83742
BI-LISA	H4A1	HDL-4_Apo-A1									mg/dL						bsl_inv_barthel	-0.0369378	0.24788	-0.149015	0.881599	0.964165	0.963736	0.592869	1.5666
BI-LISA	H4A2	HDL-4_Apo-A2									mg/dL						bsl_inv_barthel	0.116308	0.240509	0.483593	0.628875	0.929196	1.12334	0.701111	1.79985
BI-LISA	H4CH	HDL-4_Cholesterol									mg/dL						bsl_inv_barthel	-0.0113353	0.239255	-0.0473775	0.96223	0.986763	0.988729	0.618613	1.58029
BI-LISA	H4FC	HDL-4_Free Cholesterol									mg/dL						bsl_inv_barthel	0.177903	0.241975	0.735211	0.462538	0.849368	1.19471	0.743513	1.91971
BI-LISA	H4PL	HDL-4_Phospholipids									mg/dL						bsl_inv_barthel	0.189464	0.244224	0.775779	0.438227	0.849368	1.2086	0.748852	1.95061
BI-LISA	H4TG	HDL-4_Triglycerides									mg/dL						bsl_inv_barthel	0.420199	0.250571	1.67696	0.0941429	0.621033	1.52226	0.931535	2.4876
BI-LISA	HDA1	HDL_Apo-A1									mg/dL						bsl_inv_barthel	-0.500232	0.246212	-2.03171	0.0426841	0.621033	0.60639	0.374259	0.982499
BI-LISA	HDA2	HDL_Apo-A2									mg/dL						bsl_inv_barthel	-0.11799	0.229751	-0.513557	0.607777	0.905413	0.888705	0.566486	1.3942
BI-LISA	HDCH	HDL_Cholesterol									mg/dL						bsl_inv_barthel	-0.550085	0.246132	-2.23492	0.025841	0.621033	0.576901	0.356114	0.934573
BI-LISA	HDFC	HDL_Free Cholesterol									mg/dL						bsl_inv_barthel	-0.488306	0.249763	-1.95508	0.0511024	0.621033	0.613665	0.376122	1.00123
BI-LISA	HDPL	HDL_Phospholipids									mg/dL						bsl_inv_barthel	-0.399323	0.251422	-1.58826	0.112828	0.621033	0.670774	0.40979	1.09797
BI-LISA	HDTG	HDL_Triglycerides									mg/dL						bsl_inv_barthel	0.03636	0.234253	0.155217	0.87671	0.964165	1.03703	0.655226	1.64131
BI-LISA	IDAB	IDL_Apo-B									mg/dL						bsl_inv_barthel	0.3254	0.240539	1.3528	0.176701	0.676061	1.38458	0.864109	2.21856
BI-LISA	IDCH	IDL_Cholesterol									mg/dL						bsl_inv_barthel	0.280389	0.254653	1.10107	0.27137	0.818634	1.32365	0.803539	2.1804
BI-LISA	IDFC	IDL_Free Cholesterol									mg/dL						bsl_inv_barthel	0.361375	0.255843	1.41248	0.158397	0.676061	1.4353	0.86929	2.36985
BI-LISA	IDPL	IDL_Phospholipids									mg/dL						bsl_inv_barthel	0.140238	0.266242	0.526732	0.598601	0.90289	1.15055	0.682771	1.93881
BI-LISA	IDTG	IDL_Triglycerides									mg/dL						bsl_inv_barthel	0.445947	0.252645	1.76511	0.0781242	0.621033	1.56197	0.951955	2.56288
BI-LISA	L1AB	LDL-1_Apo-B									mg/dL						bsl_inv_barthel	0.300218	0.295812	1.01489	0.310622	0.846308	1.35015	0.756106	2.41092
BI-LISA	L1CH	LDL-1_Cholesterol									mg/dL						bsl_inv_barthel	0.187595	0.301449	0.622311	0.534006	0.877678	1.20634	0.668149	2.17806
BI-LISA	L1FC	LDL-1_Free Cholesterol									mg/dL						bsl_inv_barthel	0.0894829	0.292448	0.305979	0.759742	0.960423	1.09361	0.616489	1.93999
BI-LISA	L1PL	LDL-1_Phospholipids									mg/dL						bsl_inv_barthel	0.194598	0.300305	0.648	0.517267	0.875947	1.21482	0.674354	2.18845
BI-LISA	L1TG	LDL-1_Triglycerides									mg/dL						bsl_inv_barthel	0.690572	0.247972	2.78489	0.00554729	0.619517	1.99486	1.22697	3.24332
BI-LISA	L2AB	LDL-2_Apo-B									mg/dL						bsl_inv_barthel	-0.1517	0.270475	-0.560865	0.575128	0.897398	0.859246	0.505691	1.45999
BI-LISA	L2CH	LDL-2_Cholesterol									mg/dL						bsl_inv_barthel	-0.28486	0.263916	-1.07936	0.280922	0.820112	0.75212	0.44837	1.26164
BI-LISA	L2FC	LDL-2_Free Cholesterol									mg/dL						bsl_inv_barthel	-0.403466	0.261127	-1.54509	0.122924	0.621033	0.668001	0.400407	1.11443
BI-LISA	L2PL	LDL-2_Phospholipids									mg/dL						bsl_inv_barthel	-0.239328	0.266157	-0.899201	0.368956	0.849368	0.787156	0.467201	1.32623
BI-LISA	L2TG	LDL-2_Triglycerides									mg/dL						bsl_inv_barthel	0.16289	0.259156	0.628538	0.529924	0.875947	1.17691	0.70818	1.95587
BI-LISA	L3AB	LDL-3_Apo-B									mg/dL						bsl_inv_barthel	-0.0489816	0.277314	-0.176629	0.859868	0.964165	0.952199	0.552934	1.63976
BI-LISA	L3CH	LDL-3_Cholesterol									mg/dL						bsl_inv_barthel	-0.172323	0.273717	-0.629564	0.529253	0.875947	0.841708	0.49223	1.43931
BI-LISA	L3FC	LDL-3_Free Cholesterol									mg/dL						bsl_inv_barthel	-0.182561	0.261129	-0.699123	0.484784	0.863983	0.833134	0.499387	1.38993
BI-LISA	L3PL	LDL-3_Phospholipids									mg/dL						bsl_inv_barthel	-0.0517	0.274199	-0.18855	0.850518	0.964165	0.949614	0.55481	1.62536
BI-LISA	L3TG	LDL-3_Triglycerides									mg/dL						bsl_inv_barthel	0.220971	0.24977	0.884698	0.376723	0.849368	1.24729	0.764465	2.03505
BI-LISA	L4AB	LDL-4_Apo-B									mg/dL						bsl_inv_barthel	0.0214172	0.269726	0.0794038	0.936742	0.981885	1.02165	0.602152	1.73339
BI-LISA	L4CH	LDL-4_Cholesterol									mg/dL						bsl_inv_barthel	-0.0096763	0.272124	-0.0355585	0.971648	0.988242	0.99037	0.58098	1.68824
BI-LISA	L4FC	LDL-4_Free Cholesterol									mg/dL						bsl_inv_barthel	-0.168961	0.260372	-0.64892	0.516673	0.875947	0.844542	0.506977	1.40687
BI-LISA	L4PL	LDL-4_Phospholipids									mg/dL						bsl_inv_barthel	-0.0594602	0.265491	-0.223963	0.822873	0.964165	0.942273	0.559997	1.5855
BI-LISA	L4TG	LDL-4_Triglycerides									mg/dL						bsl_inv_barthel	0.2607	0.228232	1.14226	0.253865	0.797881	1.29784	0.829747	2.03
BI-LISA	L5AB	LDL-5_Apo-B									mg/dL						bsl_inv_barthel	-0.231177	0.233468	-0.990187	0.322537	0.846308	0.793599	0.502192	1.2541
BI-LISA	L5CH	LDL-5_Cholesterol									mg/dL						bsl_inv_barthel	-0.418788	0.234746	-1.784	0.0749983	0.621033	0.657844	0.415244	1.04218
BI-LISA	L5FC	LDL-5_Free Cholesterol									mg/dL						bsl_inv_barthel	-0.176417	0.233785	-0.754609	0.450821	0.849368	0.838269	0.530128	1.32552
BI-LISA	L5PL	LDL-5_Phospholipids									mg/dL						bsl_inv_barthel	-0.274275	0.233275	-1.17576	0.240222	0.783426	0.760123	0.48119	1.20075
BI-LISA	L5TG	LDL-5_Triglycerides									mg/dL						bsl_inv_barthel	0.174881	0.227163	0.769845	0.441736	0.849368	1.1911	0.763105	1.85915
BI-LISA	L6AB	LDL-6_Apo-B									mg/dL						bsl_inv_barthel	0.0445945	0.229867	0.194002	0.846249	0.964165	1.0456	0.666347	1.64072
BI-LISA	L6CH	LDL-6_Cholesterol									mg/dL						bsl_inv_barthel	-0.0859078	0.230168	-0.37324	0.70912	0.954987	0.917679	0.584478	1.44083
BI-LISA	L6FC	LDL-6_Free Cholesterol									mg/dL						bsl_inv_barthel	-0.17204	0.23098	-0.744826	0.456709	0.849368	0.841946	0.535389	1.32403
BI-LISA	L6PL	LDL-6_Phospholipids									mg/dL						bsl_inv_barthel	-0.0682585	0.228743	-0.298407	0.76551	0.960423	0.934019	0.596548	1.4624
BI-LISA	L6TG	LDL-6_Triglycerides									mg/dL						bsl_inv_barthel	0.197592	0.226452	0.872557	0.383302	0.849368	1.21847	0.781724	1.89921
BI-LISA	LDAB	LDL_Apo-B									mg/dL						bsl_inv_barthel	0.0318813	0.267042	0.119387	0.905014	0.977956	1.03239	0.611696	1.74243
BI-LISA	LDCH	LDL_Cholesterol									mg/dL						bsl_inv_barthel	-0.136891	0.265821	-0.514974	0.606787	0.905413	0.872065	0.517938	1.46832
BI-LISA	LDFC	LDL_Free Cholesterol									mg/dL						bsl_inv_barthel	-0.102481	0.268345	-0.381901	0.702689	0.954987	0.902595	0.533424	1.52726
BI-LISA	LDPL	LDL_Phospholipids									mg/dL						bsl_inv_barthel	-0.0750041	0.271561	-0.276196	0.782506	0.960423	0.92774	0.54484	1.57973
BI-LISA	LDTG	LDL_Triglycerides									mg/dL						bsl_inv_barthel	0.362239	0.234819	1.54263	0.12352	0.621033	1.43654	0.906644	2.27615
BI-LISA	TPA1	Total Plasma_Apo-A1									mg/dL						bsl_inv_barthel	-0.507264	0.245451	-2.06666	0.0392541	0.621033	0.602141	0.372191	0.97416
BI-LISA	TPA2	Total Plasma_Apo-A2									mg/dL						bsl_inv_barthel	-0.123132	0.229751	-0.535939	0.592227	0.90289	0.884147	0.563581	1.38705
BI-LISA	TPAB	Total Plasma_Apo-B									mg/dL						bsl_inv_barthel	0.170051	0.283398	0.600043	0.548735	0.885404	1.18537	0.680173	2.06578
BI-LISA	TPCH	Total Plasma_Cholesterol									mg/dL						bsl_inv_barthel	0.00119739	0.257459	0.00465078	0.996291	0.997749	1.0012	0.604459	1.65834
BI-LISA	TPFC	Total Plasma_Free Cholesterol									mg/dL						bsl_inv_barthel	0.00615263	0.249863	0.024624	0.980364	0.991318	1.00617	0.616572	1.64195
BI-LISA	TPTG	Total Plasma_Triglycerides									mg/dL						bsl_inv_barthel	0.42122	0.246302	1.71018	0.0878212	0.621033	1.52382	0.940324	2.46939
BI-LISA	V1CH	VLDL-1_Cholesterol									mg/dL						bsl_inv_barthel	0.357663	0.249461	1.43374	0.152239	0.672077	1.42998	0.876972	2.33172
BI-LISA	V1FC	VLDL-1_Free Cholesterol									mg/dL						bsl_inv_barthel	0.342019	0.2499	1.36862	0.1717	0.676061	1.40779	0.862617	2.2975
BI-LISA	V1PL	VLDL-1_Phospholipids									mg/dL						bsl_inv_barthel	0.226061	0.255144	0.886012	0.376015	0.849368	1.25365	0.760316	2.06709
BI-LISA	V1TG	VLDL-1_Triglycerides									mg/dL						bsl_inv_barthel	0.17379	0.251379	0.691347	0.489652	0.863983	1.18981	0.726939	1.9474
BI-LISA	V2CH	VLDL-2_Cholesterol									mg/dL						bsl_inv_barthel	0.399177	0.251635	1.58633	0.113263	0.621033	1.4906	0.910258	2.44094
BI-LISA	V2FC	VLDL-2_Free Cholesterol									mg/dL						bsl_inv_barthel	0.43943	0.247206	1.77759	0.0760482	0.621033	1.55182	0.955908	2.51923
BI-LISA	V2PL	VLDL-2_Phospholipids									mg/dL						bsl_inv_barthel	0.376977	0.25701	1.46678	0.143033	0.650684	1.45787	0.880942	2.41263
BI-LISA	V2TG	VLDL-2_Triglycerides									mg/dL						bsl_inv_barthel	0.456636	0.26215	1.74189	0.0821119	0.621033	1.57875	0.944425	2.63913
BI-LISA	V3CH	VLDL-3_Cholesterol									mg/dL						bsl_inv_barthel	0.368494	0.248521	1.48274	0.13874	0.650684	1.44556	0.888156	2.35278
BI-LISA	V3FC	VLDL-3_Free Cholesterol									mg/dL						bsl_inv_barthel	0.416285	0.244512	1.70252	0.0892483	0.621033	1.51632	0.938983	2.44863
BI-LISA	V3PL	VLDL-3_Phospholipids									mg/dL						bsl_inv_barthel	0.346925	0.245005	1.41599	0.157368	0.676061	1.41471	0.875216	2.28675
BI-LISA	V3TG	VLDL-3_Triglycerides									mg/dL						bsl_inv_barthel	0.472611	0.249335	1.89549	0.0585749	0.621033	1.60418	0.984043	2.61512
BI-LISA	V4CH	VLDL-4_Cholesterol									mg/dL						bsl_inv_barthel	0.427259	0.240168	1.779	0.075816	0.621033	1.53305	0.957461	2.45466
BI-LISA	V4FC	VLDL-4_Free Cholesterol									mg/dL						bsl_inv_barthel	0.370603	0.239599	1.54677	0.122519	0.621033	1.44861	0.905734	2.31687
BI-LISA	V4PL	VLDL-4_Phospholipids									mg/dL						bsl_inv_barthel	0.438734	0.236375	1.85609	0.063998	0.621033	1.55074	0.975739	2.4646
BI-LISA	V4TG	VLDL-4_Triglycerides									mg/dL						bsl_inv_barthel	0.472641	0.233944	2.02032	0.043856	0.621033	1.60423	1.01421	2.53748
BI-LISA	V5CH	VLDL-5_Cholesterol									mg/dL						bsl_inv_barthel	0.386738	0.233019	1.65968	0.0975731	0.621033	1.47217	0.932413	2.32439
BI-LISA	V5FC	VLDL-5_Free Cholesterol									mg/dL						bsl_inv_barthel	0.651758	0.246955	2.63917	0.00855687	0.619517	1.91891	1.18261	3.11364
BI-LISA	V5PL	VLDL-5_Phospholipids									mg/dL						bsl_inv_barthel	0.415947	0.235792	1.76405	0.0783034	0.621033	1.51581	0.954847	2.40632
BI-LISA	V5TG	VLDL-5_Triglycerides									mg/dL						bsl_inv_barthel	0.376113	0.227286	1.6548	0.0985606	0.621033	1.45661	0.932983	2.27412
BI-LISA	V6CH	VLDL-6_Cholesterol									mg/dL						bsl_inv_barthel	-0.542405	0.243558	-2.227	0.0263689	0.621033	0.581349	0.360675	0.937039
BI-LISA	V6FC	VLDL-6_Free Cholesterol									mg/dL						bsl_inv_barthel	0.194419	0.245776	0.791042	0.429276	0.849368	1.2146	0.750286	1.96627
BI-LISA	V6PL	VLDL-6_Phospholipids									mg/dL						bsl_inv_barthel	0.195669	0.24593	0.795627	0.426607	0.849368	1.21612	0.750996	1.96933
BI-LISA	V6TG	VLDL-6_Triglycerides									mg/dL						bsl_inv_barthel	-0.169052	0.228411	-0.74012	0.459557	0.849368	0.844465	0.539702	1.32132
BI-LISA	VLAB	VLDL_Apo-B									mg/dL						bsl_inv_barthel	0.50646	0.246073	2.05817	0.040065	0.621033	1.65941	1.02445	2.68791
BI-LISA	VLCH	VLDL_Cholesterol									mg/dL						bsl_inv_barthel	0.428398	0.248495	1.72397	0.0852993	0.621033	1.5348	0.943035	2.49789
BI-LISA	VLFC	VLDL_Free Cholesterol									mg/dL						bsl_inv_barthel	0.437325	0.25612	1.7075	0.0883183	0.621033	1.54856	0.937376	2.55824
BI-LISA	VLPL	VLDL_Phospholipids									mg/dL						bsl_inv_barthel	0.35496	0.256929	1.38155	0.167695	0.676061	1.42612	0.861896	2.35971
BI-LISA	VLTG	VLDL_Triglycerides									mg/dL						bsl_inv_barthel	0.30959	0.243158	1.27321	0.203506	0.72086	1.36287	0.8462	2.195
BI-QUANT	Acetoacetic acid	Acetoacetic acid	Lipids	Ketone Bodies					2.5	-	mmol/L	97.5	0.02	0.01	Other quantification	Other calibration method	bsl_inv_barthel	0.223137	0.205917	1.08362	0.278978	0.820112	1.24999	0.834885	1.87149
BI-QUANT	Alanine	Alanine	Amino Acids	Aliphatic Amino Acids					2.5	0.29	mmol/L	97.5	0.63	0.02	Other quantification	Other calibration method	bsl_inv_barthel	-0.421569	0.221676	-1.90174	0.0576965	0.621033	0.656017	0.424835	1.013
BI-QUANT	Creatine	Creatine	Amino Acids	Creatine Metabolism					2.5	-	mmol/L	97.5	0.07	0.01	Other quantification	Other calibration method	bsl_inv_barthel	0.836183	0.212392	3.93699	9.24453e-05	0.0334652	2.30754	1.5218	3.49898
BI-QUANT	Creatinine	Creatinine	Amino Acids	Creatine Metabolism					2.5	0.06	mmol/L	97.5	0.14	0.01	Other quantification	Other calibration method	bsl_inv_barthel	-0.354941	0.224008	-1.5845	0.11362	0.621033	0.701215	0.452034	1.08775
BI-QUANT	Glucose	Glucose	Carbohydrates	Glycolysis, Gluconeogenesis, and Pyruvate Metabolism					2.5	1.52	mmol/L	97.5	5.34	0.47	Other quantification	Other calibration method	bsl_inv_barthel	-0.228755	0.242076	-0.944975	0.345062	0.846308	0.795523	0.494987	1.27853
BI-QUANT	Glutamine	Glutamine	Amino Acids	Alpha Amino Acids					2.5	0.29	mmol/L	97.5	0.82	0.02	Other quantification	Other calibration method	bsl_inv_barthel	0.141874	0.222737	0.636956	0.524402	0.875947	1.15243	0.744762	1.78325
BI-QUANT	Histidine	Histidine	Amino Acids	Proteinogenic Amino Acids					2.5	0.07	mmol/L	97.5	0.17	0.02	Other quantification	Other calibration method	bsl_inv_barthel	-0.306456	0.208081	-1.47277	0.14135	0.650684	0.736051	0.489537	1.1067
BI-QUANT	Isoleucine	Isoleucine	Amino Acids	Branched-Chain Amino Acid Metabolism					2.5	0.03	mmol/L	97.5	0.11	0.03	Other quantification	Other calibration method	bsl_inv_barthel	-0.262498	0.222951	-1.17738	0.239522	0.783426	0.769128	0.496843	1.19063
BI-QUANT	Lactic acid	Lactic acid	Carbohydrates	Glycolysis, Gluconeogenesis, and Pyruvate Metabolism					2.5	2.23	mmol/L	97.5	7.14	0.03	Other quantification	Other calibration method	bsl_inv_barthel	-0.0206485	0.229319	-0.0900429	0.928284	0.981885	0.979563	0.624932	1.53544
BI-QUANT	Tyrosine	Tyrosine	Amino Acids	Aromatic Amino Acids					2.5	-	mmol/L	97.5	0.08	0.03	Other quantification	Other calibration method	bsl_inv_barthel	-0.158514	0.206598	-0.767261	0.443236	0.849368	0.853411	0.569244	1.27943
BI-QUANT	Valine	Valine	Amino Acids	Branched-Chain Amino Acid Metabolism					2.5	0.15	mmol/L	97.5	0.36	0.03	Other quantification	Other calibration method	bsl_inv_barthel	-0.327931	0.222109	-1.47644	0.140363	0.650684	0.720413	0.466142	1.11338
HPOS	HPOS-01.1	Hydroxyisovaleroyl Carnitine	Amino Acids	Branched-Chain Amino Acid Metabolism													bsl_inv_barthel	-0.294586	0.232137	-1.26902	0.205107	0.72086	0.74484	0.472568	1.17398
HPOS	HPOS-02.1	Octenoylcarnitine (C8:1)	Lipids	Carnitine Metabolism	LMFA07070014	Fatty Acyls [FA]	Fatty esters [FA07]	Fatty acyl carnitines [FA0707]									bsl_inv_barthel	-0.0201838	0.239677	-0.0842123	0.932926	0.981885	0.980019	0.612656	1.56766
HPOS	HPOS-06.1	Symmetric/Asymmetric Dimethylarginine	Amino Acids	Urea cycle; Arginine and Proline Metabolism													bsl_inv_barthel	-0.0650316	0.239715	-0.271287	0.786298	0.960423	0.937038	0.585744	1.49902
HPOS	HPOS-08.1	Carnitine	Lipids	Carnitine Metabolism		Fatty Acyls [FA]	Fatty esters [FA07]	Fatty acyl carnitines [FA0707]									bsl_inv_barthel	0.100169	0.235209	0.425874	0.670408	0.941218	1.10536	0.69709	1.75274
HPOS	HPOS-15.1	N1-Acetylspermidine	Amino Acids	Polyamine Metabolism													bsl_inv_barthel	-0.0512586	0.240044	-0.213539	0.831006	0.964165	0.950033	0.593485	1.52079
HPOS	HPOS-20.2	Proline Betaine	Amino Acids	Urea cycle; Arginine and Proline Metabolism													bsl_inv_barthel	0.0645687	0.233555	0.27646	0.782325	0.960423	1.0667	0.674894	1.68596
HPOS	HPOS-24.1	Paraxanthine	Xenobiotics	Xanthine Metabolism													bsl_inv_barthel	-0.223255	0.228588	-0.976671	0.32927	0.846308	0.79991	0.51105	1.25204
HPOS	HPOS-27.1	Betaine	Amino Acids	Glycine, Serine and Threonine Metabolism													bsl_inv_barthel	-0.350556	0.243454	-1.43993	0.150601	0.672077	0.704297	0.437043	1.13498
HPOS	HPOS-28.1	N-Acetylputrescine	Amino Acids	Polyamine Metabolism													bsl_inv_barthel	0.00208754	0.245205	0.00851343	0.993211	0.997749	1.00209	0.619703	1.62043
HPOS	HPOS-31.1	Warfarin	Xenobiotics	Drugs													bsl_inv_barthel	0.465947	0.233344	1.99682	0.0464615	0.621033	1.59352	1.00863	2.51759
HPOS	HPOS-32.1	Biliverdin	Cofactors and Vitamins	Hemoglobin and Porphyrin Metabolism													bsl_inv_barthel	0.125136	0.229608	0.544998	0.586032	0.90289	1.1333	0.722603	1.77743
HPOS	HPOS-33.1	Caffeine	Xenobiotics	Xanthine Metabolism													bsl_inv_barthel	-0.386324	0.229059	-1.68657	0.0923964	0.621033	0.67955	0.433753	1.06463
HPOS	HPOS-34.1	Niacinamide	Cofactors and Vitamins	Nicotinate and Nicotinamide Metabolism													bsl_inv_barthel	0.105686	0.255669	0.41337	0.679538	0.949778	1.11147	0.673394	1.83455
HPOS	HPOS-35.1	Cotinine	Xenobiotics	Tobacco Metabolites													bsl_inv_barthel	0.363369	0.234612	1.54881	0.122148	0.621033	1.43817	0.908037	2.2778
HPOS	HPOS-38.1	Metformin	Xenobiotics	Drugs													bsl_inv_barthel	0.140383	0.297148	0.472435	0.636851	0.935212	1.15071	0.642732	2.06018
HPOS	HPOS-43.1	Proline	Amino Acids	Urea cycle; Arginine and Proline Metabolism													bsl_inv_barthel	-0.0747772	0.258455	-0.289324	0.77247	0.960423	0.92795	0.559143	1.54002
HPOS	HPOS-53.1	N-acetyl-D-mannosamine	Carbohydrates	Aminosugar Metabolism													bsl_inv_barthel	-0.380918	0.240034	-1.58693	0.113248	0.621033	0.683234	0.426823	1.09368
HPOS	HPOS-54.1	1,2-Dimyristoyl-sn-glycero-3-phosphocholine	Lipids	Glycerolipid Metabolism	LMGP01010477	Glycerophospholipids [GP]	Glycerophosphocholines [GP01]	Diacylglycerophosphocholines [GP0101]									bsl_inv_barthel	-0.219497	0.240744	-0.911742	0.362405	0.846391	0.802923	0.500897	1.28706
HPOS	HPOS-55.1	Hypoxanthine	Nucleotides	Purine Metabolism													bsl_inv_barthel	-0.712787	0.265002	-2.68974	0.00742332	0.619517	0.490276	0.291653	0.824167
HPOS	HPOS-57.1	Urocanate	Amino Acids	Histidine Metabolism													bsl_inv_barthel	-0.13339	0.237679	-0.561221	0.574933	0.897398	0.875123	0.549228	1.39439
HPOS	HPOS-58.1	5'-Methylthioadenosine	Nucleotides	Purine Metabolism													bsl_inv_barthel	0.0319201	0.246041	0.129735	0.896835	0.974938	1.03244	0.637424	1.67223
HPOS	HPOS-59.1	Cytosine	Nucleotides	Pyrimidine Metabolism													bsl_inv_barthel	-0.309094	0.23782	-1.2997	0.194387	0.710788	0.734112	0.460602	1.17003
HPOS	HPOS-61.1	Pipecolate; N-methyl proline	Amino Acids	Lysine Metabolism													bsl_inv_barthel	-0.00745128	0.233821	-0.0318675	0.974592	0.988242	0.992576	0.627671	1.56963
HPOS	HPOS-71.1	Hydroxybutyrylcarnitine	Lipids	Fatty Acid Metabolism	LMFA07070037	Fatty Acyls [FA]	Fatty esters [FA07]	Fatty acyl carnitines [FA0707]									bsl_inv_barthel	-0.0658459	0.259237	-0.253999	0.799615	0.963643	0.936275	0.563296	1.55622
HPOS	HPOS-72.1	2-Hydroxyhippuric acid	Xenobiotics	Benzoate Metabolism													bsl_inv_barthel	0.271832	0.248377	1.09443	0.274365	0.820112	1.31237	0.806552	2.13539
LNEG	LNEG-0001.1	Bilirubin	Cofactors and Vitamins	Hemoglobin and Porphyrin Metabolism													bsl_inv_barthel	0.0658663	0.215604	0.305497	0.760109	0.960423	1.06808	0.699971	1.62979
LNEG	LNEG-0002.1	FA(12:0)	Lipids	Fatty Acids	LMFA01010012	Fatty Acyls [FA]	Fatty Acids and Conjugates [FA01]	Straight chain fatty acids [FA0101]									bsl_inv_barthel	0.00701346	0.214401	0.0327118	0.973917	0.988242	1.00704	0.661521	1.53302
LNEG	LNEG-0003.1	FA(14:0)	Lipids	Fatty Acids	LMFA01010014	Fatty Acyls [FA]	Fatty Acids and Conjugates [FA01]	Straight chain fatty acids [FA0101]									bsl_inv_barthel	0.0426481	0.212197	0.200984	0.840789	0.964165	1.04357	0.688488	1.58178
LNEG	LNEG-0004.1	FA(16:0)	Lipids	Fatty Acids	LMFA01010001	Fatty Acyls [FA]	Fatty Acids and Conjugates [FA01]	Straight chain fatty acids [FA0101]									bsl_inv_barthel	0.133648	0.20974	0.63721	0.524266	0.875947	1.14299	0.757719	1.72416
LNEG	LNEG-0005.1	FA(16:1)	Lipids	Fatty Acids		Fatty Acyls [FA]	Fatty Acids and Conjugates [FA01]	Unsaturated fatty acids [FA0103]									bsl_inv_barthel	0.222247	0.219379	1.01307	0.311493	0.846308	1.24888	0.812421	1.91982
LNEG	LNEG-0006.1	FA(17:1)	Lipids	Fatty Acids		Fatty Acyls [FA]	Fatty Acids and Conjugates [FA01]	Unsaturated fatty acids [FA0103]									bsl_inv_barthel	0.173887	0.213209	0.81557	0.415116	0.849368	1.18992	0.783485	1.8072
LNEG	LNEG-0008.1	FA(18:1(OH))	Lipids	Fatty Acids		Fatty Acyls [FA]	Fatty Acids and Conjugates [FA01]	Hydroxy fatty acids [FA0105]									bsl_inv_barthel	0.375871	0.206697	1.81846	0.0695631	0.621033	1.45626	0.971168	2.18365
LNEG	LNEG-0009.1	FA(18:1)	Lipids	Fatty Acids		Fatty Acyls [FA]	Fatty Acids and Conjugates [FA01]	Unsaturated fatty acids [FA0103]									bsl_inv_barthel	0.219054	0.20936	1.0463	0.295903	0.84344	1.2449	0.825892	1.87648
LNEG	LNEG-0010.1	FA(18:2(OH))	Lipids	Fatty Acids		Fatty Acyls [FA]	Fatty Acids and Conjugates [FA01]	Hydroxy fatty acids [FA0105]									bsl_inv_barthel	0.0646579	0.244236	0.264735	0.791317	0.960423	1.06679	0.660971	1.72178
LNEG	LNEG-0011.1	FA(18:2)	Lipids	Fatty Acids		Fatty Acyls [FA]	Fatty Acids and Conjugates [FA01]	Unsaturated fatty acids [FA0103]									bsl_inv_barthel	0.153442	0.209364	0.732895	0.46395	0.849368	1.16584	0.773436	1.75733
LNEG	LNEG-0012.1	FA(18:3)_1	Lipids	Fatty Acids		Fatty Acyls [FA]	Fatty Acids and Conjugates [FA01]	Unsaturated fatty acids [FA0103]									bsl_inv_barthel	0.165345	0.207371	0.797338	0.425615	0.849368	1.1798	0.785761	1.77144
LNEG	LNEG-0013.1	FA(18:3)_2	Lipids	Fatty Acids		Fatty Acyls [FA]	Fatty Acids and Conjugates [FA01]	Unsaturated fatty acids [FA0103]									bsl_inv_barthel	0.235418	0.208813	1.12741	0.260083	0.797881	1.26544	0.840419	1.9054
LNEG	LNEG-0014.1	FA(18:4)	Lipids	Fatty Acids		Fatty Acyls [FA]	Fatty Acids and Conjugates [FA01]	Unsaturated fatty acids [FA0103]									bsl_inv_barthel	-0.0721196	0.209711	-0.343901	0.731059	0.955546	0.93042	0.616836	1.40342
LNEG	LNEG-0016.1	FA(20:1)	Lipids	Fatty Acids		Fatty Acyls [FA]	Fatty Acids and Conjugates [FA01]	Unsaturated fatty acids [FA0103]									bsl_inv_barthel	0.143156	0.208506	0.686579	0.492651	0.863983	1.15391	0.76681	1.73642
LNEG	LNEG-0017.1	FA(20:2)	Lipids	Fatty Acids		Fatty Acyls [FA]	Fatty Acids and Conjugates [FA01]	Unsaturated fatty acids [FA0103]									bsl_inv_barthel	0.130156	0.221575	0.587412	0.55718	0.885404	1.13901	0.737764	1.75847
LNEG	LNEG-0018.1	FA(20:3)	Lipids	Fatty Acids		Fatty Acyls [FA]	Fatty Acids and Conjugates [FA01]	Unsaturated fatty acids [FA0103]									bsl_inv_barthel	0.163811	0.205888	0.79563	0.426607	0.849368	1.17799	0.78684	1.76359
LNEG	LNEG-0019.1	FA(20:4)	Lipids	Fatty Acids		Fatty Acyls [FA]	Fatty Acids and Conjugates [FA01]	Unsaturated fatty acids [FA0103]									bsl_inv_barthel	-0.0146134	0.2078	-0.0703246	0.943962	0.981885	0.985493	0.655799	1.48094
LNEG	LNEG-0020.1	FA(20:5)	Lipids	Fatty Acids		Fatty Acyls [FA]	Fatty Acids and Conjugates [FA01]	Unsaturated fatty acids [FA0103]									bsl_inv_barthel	-0.0861681	0.233524	-0.368991	0.712283	0.954987	0.91744	0.580495	1.44996
LNEG	LNEG-0021.1	FA(22:4)	Lipids	Fatty Acids		Fatty Acyls [FA]	Fatty Acids and Conjugates [FA01]	Unsaturated fatty acids [FA0103]									bsl_inv_barthel	0.205329	0.220664	0.930506	0.352537	0.846308	1.22793	0.796783	1.89237
LNEG	LNEG-0022.1	FA(22:5)_1	Lipids	Fatty Acids		Fatty Acyls [FA]	Fatty Acids and Conjugates [FA01]	Unsaturated fatty acids [FA0103]									bsl_inv_barthel	0.0838285	0.205404	0.408116	0.683355	0.950084	1.08744	0.727048	1.62648
LNEG	LNEG-0023.1	FA(22:5)_2	Lipids	Fatty Acids		Fatty Acyls [FA]	Fatty Acids and Conjugates [FA01]	Unsaturated fatty acids [FA0103]									bsl_inv_barthel	-0.0539194	0.219797	-0.245315	0.806308	0.963643	0.947508	0.615869	1.45773
LNEG	LNEG-0024.1	FA(22:6)	Lipids	Fatty Acids		Fatty Acyls [FA]	Fatty Acids and Conjugates [FA01]	Unsaturated fatty acids [FA0103]									bsl_inv_barthel	0.0130534	0.205165	0.0636236	0.949294	0.981885	1.01314	0.677686	1.51464
LNEG	LNEG-0025.1	LPA(16:0/0:0)	Lipids	Phospholipid Metabolism	LMGP10050006	Glycerophospholipids [GP]	Glycerophosphates [GP10]	Monoacylglycerophosphates [GP1005]									bsl_inv_barthel	-0.448291	0.379125	-1.18243	0.237568	0.783426	0.638719	0.303803	1.34285
LNEG	LNEG-0026.1	LPA(18:1/0:0)	Lipids	Phospholipid Metabolism		Glycerophospholipids [GP]	Glycerophosphates [GP10]	Monoacylglycerophosphates [GP1005]									bsl_inv_barthel	-0.261868	0.305975	-0.855847	0.392473	0.849368	0.769613	0.422494	1.40192
LNEG	LNEG-0027.1	LPA(18:2/0:0)	Lipids	Phospholipid Metabolism		Glycerophospholipids [GP]	Glycerophosphates [GP10]	Monoacylglycerophosphates [GP1005]									bsl_inv_barthel	-0.733218	0.427233	-1.7162	0.0867149	0.621033	0.480361	0.207921	1.10978
LNEG	LNEG-0028.1	LPA(20:4/0:0)	Lipids	Phospholipid Metabolism		Glycerophospholipids [GP]	Glycerophosphates [GP10]	Monoacylglycerophosphates [GP1005]									bsl_inv_barthel	-0.203479	0.213863	-0.951444	0.341817	0.846308	0.815887	0.53652	1.24072
LNEG	LNEG-0037.2	LPC(18:1/0:0)	Lipids	Phospholipid Metabolism		Glycerophospholipids [GP]	Glycerophosphocholines [GP01]	Monoacylglycerophosphocholines [GP0105]									bsl_inv_barthel	0.183354	0.221652	0.827213	0.408492	0.849368	1.20124	0.777956	1.85483
LNEG	LNEG-0040.1	LPC(20:3/0:0)	Lipids	Phospholipid Metabolism		Glycerophospholipids [GP]	Glycerophosphocholines [GP01]	Monoacylglycerophosphocholines [GP0105]									bsl_inv_barthel	0.405955	0.205927	1.97136	0.0492078	0.621033	1.50074	1.00234	2.24695
LNEG	LNEG-0043.1	LPE(18:0/0:0)	Lipids	Phospholipid Metabolism	LMGP02050001	Glycerophospholipids [GP]	Glycerophosphoethanolamines [GP02]	Monoacylglycerophosphoethanolamines [GP0205]									bsl_inv_barthel	0.197061	0.222029	0.887543	0.375193	0.849368	1.21782	0.788111	1.88182
LNEG	LNEG-0044.1	LPE(18:1/0:0)	Lipids	Phospholipid Metabolism		Glycerophospholipids [GP]	Glycerophosphoethanolamines [GP02]	Monoacylglycerophosphoethanolamines [GP0205]									bsl_inv_barthel	0.119027	0.218942	0.543646	0.586916	0.90289	1.1264	0.733374	1.73006
LNEG	LNEG-0045.1	LPE(18:2/0:0)	Lipids	Phospholipid Metabolism		Glycerophospholipids [GP]	Glycerophosphoethanolamines [GP02]	Monoacylglycerophosphoethanolamines [GP0205]									bsl_inv_barthel	0.225042	0.218476	1.03005	0.303459	0.845015	1.25238	0.816139	1.92178
LPOS	LPOS-0001.1	CAR(8:0)	Lipids	Carnitine Metabolism	LMFA07070095	Fatty Acyls [FA]	Fatty esters [FA07]	Fatty acyl carnitines [FA0707]									bsl_inv_barthel	-0.0962457	0.215143	-0.447357	0.654798	0.938281	0.908241	0.595755	1.38463
LPOS	LPOS-0002.1	CAR(10:0)	Lipids	Carnitine Metabolism	LMFA07070059	Fatty Acyls [FA]	Fatty esters [FA07]	Fatty acyl carnitines [FA0707]									bsl_inv_barthel	-0.0760633	0.220558	-0.344867	0.73033	0.955546	0.926758	0.601483	1.42794
LPOS	LPOS-0003.1	CAR(10:0-OH)	Lipids	Carnitine Metabolism		Fatty Acyls [FA]	Fatty esters [FA07]	Fatty acyl carnitines [FA0707]									bsl_inv_barthel	-0.236673	0.218827	-1.08155	0.279939	0.820112	0.789249	0.513978	1.21195
LPOS	LPOS-0004.1	CAR(10:1)	Lipids	Carnitine Metabolism		Fatty Acyls [FA]	Fatty esters [FA07]	Fatty acyl carnitines [FA0707]									bsl_inv_barthel	-0.0851895	0.229621	-0.371001	0.710784	0.954987	0.918338	0.585525	1.44032
LPOS	LPOS-0006.1	CAR(12:0)	Lipids	Carnitine Metabolism	LMFA07070062	Fatty Acyls [FA]	Fatty esters [FA07]	Fatty acyl carnitines [FA0707]									bsl_inv_barthel	-0.17993	0.214454	-0.839015	0.401837	0.849368	0.835329	0.548669	1.27176
LPOS	LPOS-0007.1	CAR(12:0-OH)	Lipids	Carnitine Metabolism		Fatty Acyls [FA]	Fatty esters [FA07]	Fatty acyl carnitines [FA0707]									bsl_inv_barthel	-0.131271	0.221028	-0.593911	0.552823	0.885404	0.87698	0.568653	1.35249
LPOS	LPOS-0010.1	CAR(12:1-OH)	Lipids	Carnitine Metabolism		Fatty Acyls [FA]	Fatty esters [FA07]	Fatty acyl carnitines [FA0707]									bsl_inv_barthel	-0.114828	0.219599	-0.522899	0.601262	0.90314	0.89152	0.579702	1.37106
LPOS	LPOS-0012.1	CAR(14:0)	Lipids	Carnitine Metabolism	LMFA07070107	Fatty Acyls [FA]	Fatty esters [FA07]	Fatty acyl carnitines [FA0707]									bsl_inv_barthel	0.0156981	0.218995	0.0716826	0.942881	0.981885	1.01582	0.661311	1.56038
LPOS	LPOS-0013.1	CAR(14:0-OH)	Lipids	Carnitine Metabolism		Fatty Acyls [FA]	Fatty esters [FA07]	Fatty acyl carnitines [FA0707]									bsl_inv_barthel	-0.0699774	0.226602	-0.308813	0.757584	0.960423	0.932415	0.598029	1.45377
LPOS	LPOS-0014.1	CAR(14:1)	Lipids	Carnitine Metabolism		Fatty Acyls [FA]	Fatty esters [FA07]	Fatty acyl carnitines [FA0707]									bsl_inv_barthel	0.0366157	0.208988	0.175205	0.860985	0.964165	1.03729	0.688665	1.56241
LPOS	LPOS-0015.1	CAR(14:2)	Lipids	Carnitine Metabolism		Fatty Acyls [FA]	Fatty esters [FA07]	Fatty acyl carnitines [FA0707]									bsl_inv_barthel	-0.035856	0.213911	-0.167621	0.866945	0.964165	0.964779	0.634371	1.46728
LPOS	LPOS-0016.1	CAR(16:0)	Lipids	Carnitine Metabolism	LMFA07070004	Fatty Acyls [FA]	Fatty esters [FA07]	Fatty acyl carnitines [FA0707]									bsl_inv_barthel	0.399348	0.233292	1.71179	0.0875159	0.621033	1.49085	0.943739	2.35514
LPOS	LPOS-0018.1	CAR(16:1)_2	Lipids	Carnitine Metabolism		Fatty Acyls [FA]	Fatty esters [FA07]	Fatty acyl carnitines [FA0707]									bsl_inv_barthel	0.153814	0.21127	0.728046	0.466905	0.849368	1.16627	0.77084	1.76456
LPOS	LPOS-0019.1	CAR(18:0)	Lipids	Carnitine Metabolism	LMFA07070051	Fatty Acyls [FA]	Fatty esters [FA07]	Fatty acyl carnitines [FA0707]									bsl_inv_barthel	0.306828	0.248519	1.23462	0.217514	0.735887	1.35911	0.835045	2.21206
LPOS	LPOS-0020.1	CAR(18:0-DC)	Lipids	Carnitine Metabolism		Fatty Acyls [FA]	Fatty esters [FA07]	Fatty acyl carnitines [FA0707]									bsl_inv_barthel	0.0721646	0.210399	0.342989	0.731742	0.955546	1.07483	0.711615	1.62344
LPOS	LPOS-0021.1	CAR(18:1)	Lipids	Carnitine Metabolism		Fatty Acyls [FA]	Fatty esters [FA07]	Fatty acyl carnitines [FA0707]									bsl_inv_barthel	0.610448	0.222657	2.74165	0.00631809	0.619517	1.84126	1.1901	2.84868
LPOS	LPOS-0023.1	CAR(18:2)	Lipids	Carnitine Metabolism		Fatty Acyls [FA]	Fatty esters [FA07]	Fatty acyl carnitines [FA0707]									bsl_inv_barthel	0.341163	0.233044	1.46394	0.143798	0.650684	1.40658	0.890829	2.22093
LPOS	LPOS-0024.1	CAR(18:3)	Lipids	Carnitine Metabolism		Fatty Acyls [FA]	Fatty esters [FA07]	Fatty acyl carnitines [FA0707]									bsl_inv_barthel	0.325878	0.210242	1.55001	0.12173	0.621033	1.38525	0.917414	2.09165
LPOS	LPOS-0025.1	CAR(20:1)	Lipids	Carnitine Metabolism		Fatty Acyls [FA]	Fatty esters [FA07]	Fatty acyl carnitines [FA0707]									bsl_inv_barthel	0.37736	0.222886	1.69307	0.0910259	0.621033	1.45843	0.94224	2.2574
LPOS	LPOS-0026.1	CAR(20:2)	Lipids	Carnitine Metabolism		Fatty Acyls [FA]	Fatty esters [FA07]	Fatty acyl carnitines [FA0707]									bsl_inv_barthel	0.413566	0.248039	1.66735	0.0960316	0.621033	1.5122	0.929983	2.45892
LPOS	LPOS-0027.1	CAR(20:3)	Lipids	Carnitine Metabolism		Fatty Acyls [FA]	Fatty esters [FA07]	Fatty acyl carnitines [FA0707]									bsl_inv_barthel	0.515586	0.238314	2.16347	0.0309476	0.621033	1.67462	1.04969	2.67161
LPOS	LPOS-0028.1	CAR(20:4)	Lipids	Carnitine Metabolism		Fatty Acyls [FA]	Fatty esters [FA07]	Fatty acyl carnitines [FA0707]									bsl_inv_barthel	0.316154	0.233449	1.35427	0.176222	0.676061	1.37184	0.868137	2.1678
LPOS	LPOS-0029.1	CAR(24:0)	Lipids	Carnitine Metabolism		Fatty Acyls [FA]	Fatty esters [FA07]	Fatty acyl carnitines [FA0707]									bsl_inv_barthel	-0.0797081	0.22281	-0.35774	0.720679	0.955546	0.923386	0.596655	1.42904
LPOS	LPOS-0030.1	CAR(26:0)	Lipids	Carnitine Metabolism	LMFA07070069	Fatty Acyls [FA]	Fatty esters [FA07]	Fatty acyl carnitines [FA0707]									bsl_inv_barthel	0.214212	0.231961	0.923479	0.356174	0.846308	1.23888	0.786288	1.952
LPOS	LPOS-0031.1	CAR(26:1)	Lipids	Carnitine Metabolism		Fatty Acyls [FA]	Fatty esters [FA07]	Fatty acyl carnitines [FA0707]									bsl_inv_barthel	0.0936797	0.213175	0.439449	0.660514	0.938281	1.09821	0.723146	1.6678
LPOS	LPOS-0032.1	CE(18:1)	Lipids	Sterols		Sterol Lipids [ST]	Sterols [ST01]	Steryl esters [ST0102]									bsl_inv_barthel	-0.0923489	0.204519	-0.451541	0.651783	0.938281	0.911787	0.610665	1.36139
LPOS	LPOS-0033.1	CE(18:2)	Lipids	Sterols		Sterol Lipids [ST]	Sterols [ST01]	Steryl esters [ST0102]									bsl_inv_barthel	-0.193867	0.213996	-0.905938	0.365377	0.847863	0.823767	0.541561	1.25303
LPOS	LPOS-0034.1	CE(20:4)	Lipids	Sterols		Sterol Lipids [ST]	Sterols [ST01]	Steryl esters [ST0102]									bsl_inv_barthel	-0.283945	0.206655	-1.374	0.170018	0.676061	0.752808	0.502083	1.12874
LPOS	LPOS-0035.1	CE(20:5)	Lipids	Sterols		Sterol Lipids [ST]	Sterols [ST01]	Steryl esters [ST0102]									bsl_inv_barthel	-0.0733193	0.216646	-0.33843	0.735173	0.955546	0.929304	0.607779	1.42092
LPOS	LPOS-0036.1	CE(22:6)	Lipids	Sterols		Sterol Lipids [ST]	Sterols [ST01]	Steryl esters [ST0102]									bsl_inv_barthel	-0.170841	0.219093	-0.779762	0.435876	0.849368	0.842956	0.548667	1.29509
LPOS	LPOS-0038.1	Cer(d16:1/22:0)	Lipids	Sphingolipid Metabolism	LMSP02010016	Sphingolipids [SP]	Ceramides [SP02]	N-acylsphingosines (ceramides) [SP0201]									bsl_inv_barthel	0.0523292	0.221862	0.235864	0.813629	0.964165	1.05372	0.68214	1.62772
LPOS	LPOS-0039.1	Cer(d16:1/24:0)	Lipids	Sphingolipid Metabolism	LMSP02010050	Sphingolipids [SP]	Ceramides [SP02]	N-acylsphingosines (ceramides) [SP0201]									bsl_inv_barthel	-0.0605262	0.220417	-0.274599	0.78373	0.960423	0.941269	0.611071	1.44989
LPOS	LPOS-0040.1	Cer(d16:1/24:1)	Lipids	Sphingolipid Metabolism		Sphingolipids [SP]	Ceramides [SP02]	N-acylsphingosines (ceramides) [SP0201]									bsl_inv_barthel	0.237128	0.209751	1.13052	0.258765	0.797881	1.2676	0.84031	1.91217
LPOS	LPOS-0041.1	Cer(d18:1/16:0)	Lipids	Sphingolipid Metabolism	LMSP02010004	Sphingolipids [SP]	Ceramides [SP02]	N-acylsphingosines (ceramides) [SP0201]									bsl_inv_barthel	0.0873809	0.226406	0.385948	0.699689	0.954987	1.09131	0.70021	1.70086
LPOS	LPOS-0042.1	Cer(d18:1/18:0)	Lipids	Sphingolipid Metabolism	LMSP02010006	Sphingolipids [SP]	Ceramides [SP02]	N-acylsphingosines (ceramides) [SP0201]									bsl_inv_barthel	0.39373	0.215167	1.82988	0.0678251	0.621033	1.4825	0.972391	2.26021
LPOS	LPOS-0043.1	Cer(d18:1/20:0)	Lipids	Sphingolipid Metabolism	LMSP02010007	Sphingolipids [SP]	Ceramides [SP02]	N-acylsphingosines (ceramides) [SP0201]									bsl_inv_barthel	0.387776	0.212849	1.82184	0.0690385	0.621033	1.4737	0.971021	2.23661
LPOS	LPOS-0044.1	Cer(d18:1/22:0)	Lipids	Sphingolipid Metabolism	LMSP02010008	Sphingolipids [SP]	Ceramides [SP02]	N-acylsphingosines (ceramides) [SP0201]									bsl_inv_barthel	0.232557	0.243387	0.955502	0.339756	0.846308	1.26182	0.78311	2.03317
LPOS	LPOS-0045.1	Cer(d18:1/24:0)	Lipids	Sphingolipid Metabolism	LMSP02010012	Sphingolipids [SP]	Ceramides [SP02]	N-acylsphingosines (ceramides) [SP0201]									bsl_inv_barthel	0.110023	0.227059	0.484557	0.628189	0.929196	1.1163	0.715329	1.74204
LPOS	LPOS-0046.1	Cer(d18:1/24:1)	Lipids	Sphingolipid Metabolism		Sphingolipids [SP]	Ceramides [SP02]	N-acylsphingosines (ceramides) [SP0201]									bsl_inv_barthel	0.404528	0.210841	1.91864	0.0555631	0.621033	1.49859	0.991317	2.26546
LPOS	LPOS-0047.1	Cer(d18:1/25:0)	Lipids	Sphingolipid Metabolism	LMSP02010013	Sphingolipids [SP]	Ceramides [SP02]	N-acylsphingosines (ceramides) [SP0201]									bsl_inv_barthel	0.190665	0.233427	0.816809	0.414402	0.849368	1.21005	0.765787	1.91206
LPOS	LPOS-0048.1	Cer(d18:1/26:1)	Lipids	Sphingolipid Metabolism		Sphingolipids [SP]	Ceramides [SP02]	N-acylsphingosines (ceramides) [SP0201]									bsl_inv_barthel	0.151312	0.219279	0.690044	0.490466	0.863983	1.16336	0.756938	1.788
LPOS	LPOS-0049.1	Cer(d18:2/22:0)	Lipids	Sphingolipid Metabolism		Sphingolipids [SP]	Ceramides [SP02]	N-acylsphingosines (ceramides) [SP0201]									bsl_inv_barthel	0.321942	0.236774	1.3597	0.174499	0.676061	1.3798	0.867504	2.19464
LPOS	LPOS-0050.1	Cer(d18:2/24:0)	Lipids	Sphingolipid Metabolism		Sphingolipids [SP]	Ceramides [SP02]	N-acylsphingosines (ceramides) [SP0201]									bsl_inv_barthel	0.186499	0.22797	0.818083	0.413675	0.849368	1.20502	0.770803	1.88385
LPOS	LPOS-0053.1	Cer(d19:1/24:0)	Lipids	Sphingolipid Metabolism		Sphingolipids [SP]	Ceramides [SP02]	N-acylsphingosines (ceramides) [SP0201]									bsl_inv_barthel	-0.0219501	0.217809	-0.100777	0.919765	0.981885	0.978289	0.638358	1.49924
LPOS	LPOS-0054.1	Cer(d41:1); Cer(d18:1/23:0); Cer(d17:1/24:0)	Lipids	Sphingolipid Metabolism		Sphingolipids [SP]	Ceramides [SP02]	N-acylsphingosines (ceramides) [SP0201]									bsl_inv_barthel	0.189241	0.226839	0.834251	0.404513	0.849368	1.20833	0.774634	1.88485
LPOS	LPOS-0055.1	Cholesterol	Lipids	Sterols	LMST01010001	Sterol Lipids [ST]	Sterols [ST01]	Cholesterol and derivatives [ST0101]									bsl_inv_barthel	0.178173	0.244735	0.728025	0.466918	0.849368	1.19503	0.739703	1.93064
LPOS	LPOS-0056.1	DG(16:0/16:0)	Lipids	Glycerolipid Metabolism	LMGL02010009	Glycerolipids [GL]	Diradylglycerols [GL02]	Diacylglycerols [GL0201]									bsl_inv_barthel	0.089154	0.207005	0.430685	0.666871	0.941218	1.09325	0.72864	1.64031
LPOS	LPOS-0057.1	DG(16:0/18:1)	Lipids	Glycerolipid Metabolism		Glycerolipids [GL]	Diradylglycerols [GL02]	Diacylglycerols [GL0201]									bsl_inv_barthel	0.193429	0.207304	0.93307	0.351206	0.846308	1.2134	0.808248	1.82165
LPOS	LPOS-0058.1	DG(18:0/16:0)	Lipids	Glycerolipid Metabolism	LMGL02010003	Glycerolipids [GL]	Diradylglycerols [GL02]	Diacylglycerols [GL0201]									bsl_inv_barthel	0.0429755	0.206567	0.208046	0.835272	0.964165	1.04391	0.696355	1.56494
LPOS	LPOS-0059.1	DG(18:0/18:1)	Lipids	Glycerolipid Metabolism		Glycerolipids [GL]	Diradylglycerols [GL02]	Diacylglycerols [GL0201]									bsl_inv_barthel	0.148808	0.208825	0.712598	0.476406	0.862295	1.16045	0.770675	1.74736
LPOS	LPOS-0060.1	DG(18:2/18:1)	Lipids	Glycerolipid Metabolism		Glycerolipids [GL]	Diradylglycerols [GL02]	Diacylglycerols [GL0201]									bsl_inv_barthel	0.199115	0.204394	0.974171	0.330413	0.846308	1.22032	0.817505	1.82162
LPOS	LPOS-0061.1	DG(32:1)	Lipids	Glycerolipid Metabolism		Glycerolipids [GL]	Diradylglycerols [GL02]	Diacylglycerols [GL0201]									bsl_inv_barthel	0.134646	0.203487	0.661692	0.508454	0.875947	1.14413	0.767828	1.70486
LPOS	LPOS-0062.1	DG(34:2)	Lipids	Glycerolipid Metabolism		Glycerolipids [GL]	Diradylglycerols [GL02]	Diacylglycerols [GL0201]									bsl_inv_barthel	0.211947	0.204614	1.03584	0.300747	0.845015	1.23608	0.827706	1.84594
LPOS	LPOS-0063.1	DG(36:2); DG(18:1/18:1); DG(18:0/18:2)	Lipids	Glycerolipid Metabolism		Glycerolipids [GL]	Diradylglycerols [GL02]	Diacylglycerols [GL0201]									bsl_inv_barthel	0.316568	0.204841	1.54543	0.122834	0.621033	1.37241	0.918585	2.05044
LPOS	LPOS-0064.1	DG(36:4)_1; DG(18:2/18:2); DG(18:1/18:3)	Lipids	Glycerolipid Metabolism		Glycerolipids [GL]	Diradylglycerols [GL02]	Diacylglycerols [GL0201]									bsl_inv_barthel	0.118948	0.204009	0.583053	0.560104	0.885404	1.12631	0.755096	1.68002
LPOS	LPOS-0066.1	HexCer(d16:1/24:0)	Lipids	Sphingolipid Metabolism		Sphingolipids [SP]	Neutral glycosphingolipids [SP05]	Simple Glc series [SP0501]									bsl_inv_barthel	-0.0353305	0.220629	-0.160135	0.872835	0.964165	0.965286	0.626402	1.48751
LPOS	LPOS-0067.1	HexCer(d18:1/22:0)	Lipids	Sphingolipid Metabolism		Sphingolipids [SP]	Neutral glycosphingolipids [SP05]	Simple Glc series [SP0501]									bsl_inv_barthel	-0.153785	0.238646	-0.644407	0.519588	0.875947	0.857456	0.537121	1.36884
LPOS	LPOS-0068.1	HexCer(d18:1/16:0)	Lipids	Sphingolipid Metabolism		Sphingolipids [SP]	Neutral glycosphingolipids [SP05]	Simple Glc series [SP0501]									bsl_inv_barthel	0.0843958	0.235372	0.358564	0.720063	0.955546	1.08806	0.685962	1.72586
LPOS	LPOS-0069.1	HexCer(d18:1/20:0)	Lipids	Sphingolipid Metabolism		Sphingolipids [SP]	Neutral glycosphingolipids [SP05]	Simple Glc series [SP0501]									bsl_inv_barthel	0.0138871	0.230825	0.0601628	0.952048	0.981885	1.01398	0.644984	1.59409
LPOS	LPOS-0070.1	HexCer(d18:1/24:0)	Lipids	Sphingolipid Metabolism		Sphingolipids [SP]	Neutral glycosphingolipids [SP05]	Simple Glc series [SP0501]									bsl_inv_barthel	-0.188608	0.234416	-0.804586	0.421417	0.849368	0.828111	0.523058	1.31107
LPOS	LPOS-0071.1	LacCer(d18:1/16:0)	Lipids	Sphingolipid Metabolism	LMSP0501AB03	Sphingolipids [SP]	Neutral glycosphingolipids [SP05]	Simple Glc series [SP0501]									bsl_inv_barthel	0.171644	0.228932	0.74976	0.45373	0.849368	1.18725	0.758007	1.85958
LPOS	LPOS-0076.1	LPC(0:0/14:0)	Lipids	Phospholipid Metabolism	LMGP01050073	Glycerophospholipids [GP]	Glycerophosphocholines [GP01]	Monoacylglycerophosphocholines [GP0105]									bsl_inv_barthel	0.0667173	0.207996	0.320762	0.748516	0.960423	1.06899	0.711091	1.60703
LPOS	LPOS-0078.1	LPC(0:0/16:0)	Lipids	Phospholipid Metabolism	LMGP01050074	Glycerophospholipids [GP]	Glycerophosphocholines [GP01]	Monoacylglycerophosphocholines [GP0105]									bsl_inv_barthel	0.00070094	0.248292	0.00282305	0.997749	0.997749	1.0007	0.615112	1.628
LPOS	LPOS-0079.1	LPC(0:0/16:1)	Lipids	Phospholipid Metabolism		Glycerophospholipids [GP]	Glycerophosphocholines [GP01]	Monoacylglycerophosphocholines [GP0105]									bsl_inv_barthel	0.346097	0.211534	1.63613	0.102401	0.621033	1.41354	0.933785	2.13978
LPOS	LPOS-0080.1	LPC(0:0/18:0)	Lipids	Phospholipid Metabolism	LMGP01050076	Glycerophospholipids [GP]	Glycerophosphocholines [GP01]	Monoacylglycerophosphocholines [GP0105]									bsl_inv_barthel	-0.152709	0.234634	-0.650839	0.515431	0.875947	0.85838	0.541945	1.35958
LPOS	LPOS-0081.1	LPC(0:0/18:1)	Lipids	Phospholipid Metabolism		Glycerophospholipids [GP]	Glycerophosphocholines [GP01]	Monoacylglycerophosphocholines [GP0105]									bsl_inv_barthel	0.114992	0.216864	0.530248	0.59616	0.90289	1.12186	0.733401	1.71609
LPOS	LPOS-0082.1	LPC(0:0/18:2)	Lipids	Phospholipid Metabolism		Glycerophospholipids [GP]	Glycerophosphocholines [GP01]	Monoacylglycerophosphocholines [GP0105]									bsl_inv_barthel	-0.0966881	0.215788	-0.448071	0.654284	0.938281	0.907839	0.594739	1.38577
LPOS	LPOS-0083.1	LPC(0:0/18:3)	Lipids	Phospholipid Metabolism		Glycerophospholipids [GP]	Glycerophosphocholines [GP01]	Monoacylglycerophosphocholines [GP0105]									bsl_inv_barthel	0.132307	0.209858	0.630458	0.528664	0.875947	1.14146	0.756529	1.72224
LPOS	LPOS-0084.1	LPC(0:0/20:3)	Lipids	Phospholipid Metabolism		Glycerophospholipids [GP]	Glycerophosphocholines [GP01]	Monoacylglycerophosphocholines [GP0105]									bsl_inv_barthel	0.321925	0.203383	1.58285	0.114047	0.621033	1.37978	0.926163	2.05557
LPOS	LPOS-0085.1	LPC(0:0/20:4)	Lipids	Phospholipid Metabolism		Glycerophospholipids [GP]	Glycerophosphocholines [GP01]	Monoacylglycerophosphocholines [GP0105]									bsl_inv_barthel	0.0654926	0.214739	0.304988	0.760494	0.960423	1.06768	0.700897	1.62642
LPOS	LPOS-0086.1	LPC(0:0/20:5)	Lipids	Phospholipid Metabolism		Glycerophospholipids [GP]	Glycerophosphocholines [GP01]	Monoacylglycerophosphocholines [GP0105]									bsl_inv_barthel	-0.00843758	0.219557	-0.03843	0.969359	0.988242	0.991598	0.644829	1.52485
LPOS	LPOS-0087.1	LPC(0:0/22:6)	Lipids	Phospholipid Metabolism		Glycerophospholipids [GP]	Glycerophosphocholines [GP01]	Monoacylglycerophosphocholines [GP0105]									bsl_inv_barthel	-0.0480498	0.216688	-0.221746	0.824596	0.964165	0.953086	0.623281	1.45741
LPOS	LPOS-0088.1	LPC(14:0/0:0)	Lipids	Phospholipid Metabolism	LMGP01050012	Glycerophospholipids [GP]	Glycerophosphocholines [GP01]	Monoacylglycerophosphocholines [GP0105]									bsl_inv_barthel	0.0825255	0.208275	0.396234	0.692091	0.954987	1.08603	0.722027	1.63353
LPOS	LPOS-0089.1	LPC(15:0/0:0)	Lipids	Phospholipid Metabolism	LMGP01050016	Glycerophospholipids [GP]	Glycerophosphocholines [GP01]	Monoacylglycerophosphocholines [GP0105]									bsl_inv_barthel	0.0107818	0.223339	0.0482757	0.961515	0.986763	1.01084	0.652488	1.566
LPOS	LPOS-0090.1	LPC(16:0/0:0)	Lipids	Phospholipid Metabolism	LMGP01050018	Glycerophospholipids [GP]	Glycerophosphocholines [GP01]	Monoacylglycerophosphocholines [GP0105]									bsl_inv_barthel	0.0600662	0.245213	0.244956	0.806585	0.963643	1.06191	0.656685	1.71718
LPOS	LPOS-0091.1	LPC(16:1/0:0)	Lipids	Phospholipid Metabolism		Glycerophospholipids [GP]	Glycerophosphocholines [GP01]	Monoacylglycerophosphocholines [GP0105]									bsl_inv_barthel	0.35593	0.211787	1.6806	0.0934254	0.621033	1.42751	0.942543	2.162
LPOS	LPOS-0092.1	LPC(17:0/0:0)	Lipids	Phospholipid Metabolism	LMGP01050024	Glycerophospholipids [GP]	Glycerophosphocholines [GP01]	Monoacylglycerophosphocholines [GP0105]									bsl_inv_barthel	-0.0804337	0.240575	-0.334339	0.738255	0.955546	0.922716	0.57582	1.4786
LPOS	LPOS-0093.1	LPC(17:1/0:0)	Lipids	Phospholipid Metabolism		Glycerophospholipids [GP]	Glycerophosphocholines [GP01]	Monoacylglycerophosphocholines [GP0105]									bsl_inv_barthel	0.187073	0.219216	0.853374	0.393835	0.849368	1.20572	0.784593	1.85287
LPOS	LPOS-0094.1	LPC(18:0/0:0)	Lipids	Phospholipid Metabolism	LMGP01050026	Glycerophospholipids [GP]	Glycerophosphocholines [GP01]	Monoacylglycerophosphocholines [GP0105]									bsl_inv_barthel	-0.0197704	0.234371	-0.084355	0.932806	0.981885	0.980424	0.619317	1.55208
LPOS	LPOS-0096.1	LPC(18:1/0:0)_2	Lipids	Phospholipid Metabolism		Glycerophospholipids [GP]	Glycerophosphocholines [GP01]	Monoacylglycerophosphocholines [GP0105]									bsl_inv_barthel	0.165558	0.218275	0.758481	0.448498	0.849368	1.18005	0.76931	1.81009
LPOS	LPOS-0097.1	LPC(18:2/0:0)	Lipids	Phospholipid Metabolism		Glycerophospholipids [GP]	Glycerophosphocholines [GP01]	Monoacylglycerophosphocholines [GP0105]									bsl_inv_barthel	-0.0573666	0.215655	-0.266011	0.790333	0.960423	0.944248	0.618752	1.44097
LPOS	LPOS-0098.1	LPC(18:3/0:0)_1	Lipids	Phospholipid Metabolism		Glycerophospholipids [GP]	Glycerophosphocholines [GP01]	Monoacylglycerophosphocholines [GP0105]									bsl_inv_barthel	0.139733	0.209213	0.667899	0.504487	0.8738	1.14997	0.763132	1.73289
LPOS	LPOS-0100.1	LPC(19:0/0:0)	Lipids	Phospholipid Metabolism	LMGP01050041	Glycerophospholipids [GP]	Glycerophosphocholines [GP01]	Monoacylglycerophosphocholines [GP0105]									bsl_inv_barthel	-0.194603	0.238771	-0.815017	0.415426	0.849368	0.823162	0.515512	1.31441
LPOS	LPOS-0101.1	LPC(20:0/0:0)	Lipids	Phospholipid Metabolism	LMGP01050045	Glycerophospholipids [GP]	Glycerophosphocholines [GP01]	Monoacylglycerophosphocholines [GP0105]									bsl_inv_barthel	-0.174248	0.228154	-0.763728	0.445367	0.849368	0.840089	0.537175	1.31381
LPOS	LPOS-0102.1	LPC(20:1/0:0)	Lipids	Phospholipid Metabolism		Glycerophospholipids [GP]	Glycerophosphocholines [GP01]	Monoacylglycerophosphocholines [GP0105]									bsl_inv_barthel	-0.266414	0.229505	-1.16082	0.246233	0.788817	0.766122	0.488584	1.20131
LPOS	LPOS-0103.1	LPC(20:2/0:0)	Lipids	Phospholipid Metabolism		Glycerophospholipids [GP]	Glycerophosphocholines [GP01]	Monoacylglycerophosphocholines [GP0105]									bsl_inv_barthel	0.0853268	0.210235	0.405863	0.685006	0.950084	1.08907	0.721275	1.64442
LPOS	LPOS-0104.1	LPC(20:3/0:0)_1	Lipids	Phospholipid Metabolism		Glycerophospholipids [GP]	Glycerophosphocholines [GP01]	Monoacylglycerophosphocholines [GP0105]									bsl_inv_barthel	0.365603	0.203403	1.79743	0.0728322	0.621033	1.44138	0.967474	2.14743
LPOS	LPOS-0105.1	LPC(20:3/0:0)_2	Lipids	Phospholipid Metabolism		Glycerophospholipids [GP]	Glycerophosphocholines [GP01]	Monoacylglycerophosphocholines [GP0105]									bsl_inv_barthel	0.187295	0.20445	0.916093	0.360031	0.846308	1.20598	0.807811	1.80042
LPOS	LPOS-0106.1	LPC(20:4/0:0)	Lipids	Phospholipid Metabolism		Glycerophospholipids [GP]	Glycerophosphocholines [GP01]	Monoacylglycerophosphocholines [GP0105]									bsl_inv_barthel	0.0448429	0.222016	0.20198	0.840009	0.964165	1.04586	0.676848	1.61607
LPOS	LPOS-0107.1	LPC(20:5/0:0)	Lipids	Phospholipid Metabolism		Glycerophospholipids [GP]	Glycerophosphocholines [GP01]	Monoacylglycerophosphocholines [GP0105]									bsl_inv_barthel	0.0133703	0.219976	0.0607808	0.951557	0.981885	1.01346	0.658505	1.55975
LPOS	LPOS-0108.1	LPC(22:0/0:0)	Lipids	Phospholipid Metabolism	LMGP01050053	Glycerophospholipids [GP]	Glycerophosphocholines [GP01]	Monoacylglycerophosphocholines [GP0105]									bsl_inv_barthel	-0.175081	0.223741	-0.782515	0.434259	0.849368	0.839389	0.541391	1.30141
LPOS	LPOS-0109.1	LPC(22:4/0:0)	Lipids	Phospholipid Metabolism		Glycerophospholipids [GP]	Glycerophosphocholines [GP01]	Monoacylglycerophosphocholines [GP0105]									bsl_inv_barthel	0.16584	0.205285	0.807851	0.419536	0.849368	1.18038	0.789371	1.76508
LPOS	LPOS-0110.1	LPC(22:6/0:0)	Lipids	Phospholipid Metabolism		Glycerophospholipids [GP]	Glycerophosphocholines [GP01]	Monoacylglycerophosphocholines [GP0105]									bsl_inv_barthel	-0.0611746	0.217868	-0.280788	0.778982	0.960423	0.940659	0.613733	1.44173
LPOS	LPOS-0111.1	LPC(24:0/0:0)	Lipids	Phospholipid Metabolism	LMGP01050057	Glycerophospholipids [GP]	Glycerophosphocholines [GP01]	Monoacylglycerophosphocholines [GP0105]									bsl_inv_barthel	-0.180566	0.225051	-0.802332	0.422718	0.849368	0.834798	0.537049	1.29762
LPOS	LPOS-0112.1	LPC(O-16:0/0:0)	Lipids	Phospholipid Metabolism	LMGP01060010	Glycerophospholipids [GP]	Glycerophosphocholines [GP01]	Monoalkylglycerophosphocholines [GP0106]									bsl_inv_barthel	0.0615748	0.21016	0.292991	0.769643	0.960423	1.06351	0.70445	1.60558
LPOS	LPOS-0113.1	LPC(O-18:0/0:0)	Lipids	Phospholipid Metabolism	LMGP01060014	Glycerophospholipids [GP]	Glycerophosphocholines [GP01]	Monoalkylglycerophosphocholines [GP0106]									bsl_inv_barthel	0.0256582	0.213135	0.120385	0.904224	0.977956	1.02599	0.675646	1.558
LPOS	LPOS-0114.1	LPC(O-18:1/0:0)_1	Lipids	Phospholipid Metabolism		Glycerophospholipids [GP]	Glycerophosphocholines [GP01]	Monoalkylglycerophosphocholines [GP0106]									bsl_inv_barthel	0.0344384	0.221559	0.155436	0.876536	0.964165	1.03504	0.670442	1.59791
LPOS	LPOS-0116.1	LPC(O-20:0/0:0)	Lipids	Phospholipid Metabolism	LMGP01060041	Glycerophospholipids [GP]	Glycerophosphocholines [GP01]	Monoalkylglycerophosphocholines [GP0106]									bsl_inv_barthel	-0.0567513	0.216453	-0.262188	0.793278	0.960423	0.944829	0.618166	1.44411
LPOS	LPOS-0117.1	LPC(P-16:0/0:0)	Lipids	Phospholipid Metabolism	LMGP01070006	Glycerophospholipids [GP]	Glycerophosphocholines [GP01]	1Z-alkenylglycerophosphocholines [GP0107]									bsl_inv_barthel	-0.022347	0.217791	-0.102607	0.918313	0.981885	0.977901	0.638127	1.49859
LPOS	LPOS-0118.1	LPC(P-18:0/0:0)	Lipids	Phospholipid Metabolism	LMGP01070009	Glycerophospholipids [GP]	Glycerophosphocholines [GP01]	1Z-alkenylglycerophosphocholines [GP0107]									bsl_inv_barthel	-0.111834	0.208433	-0.536545	0.591805	0.90289	0.894193	0.594305	1.3454
LPOS	LPOS-0119.1	LPE(16:0/0:0)	Lipids	Phospholipid Metabolism	LMGP02050002	Glycerophospholipids [GP]	Glycerophosphoethanolamines [GP02]	Monoacylglycerophosphoethanolamines [GP0205]									bsl_inv_barthel	0.221383	0.214925	1.03005	0.303454	0.845015	1.2478	0.818837	1.90149
LPOS	LPOS-0122.1	LPE(P-18:0/0:0)	Lipids	Phospholipid Metabolism		Glycerophospholipids [GP]	Glycerophosphoethanolamines [GP02]	1Z-alkenylglycerophosphoethanolamines [GP0207]									bsl_inv_barthel	-0.309211	0.207991	-1.48666	0.137696	0.650684	0.734026	0.488277	1.10346
LPOS	LPOS-0123.1	MG(16:0)	Lipids	Glycerolipid Metabolism		Glycerolipids [GL]	Monoradylglycerols [GL01]	Monoacylglycerols [GL0101]									bsl_inv_barthel	-0.209023	0.208736	-1.00137	0.3171	0.846308	0.811377	0.538942	1.22153
LPOS	LPOS-0124.1	MG(18:1)_1	Lipids	Glycerolipid Metabolism		Glycerolipids [GL]	Monoradylglycerols [GL01]	Monoacylglycerols [GL0101]									bsl_inv_barthel	-0.240754	0.210537	-1.14352	0.253335	0.797881	0.786035	0.52027	1.18756
LPOS	LPOS-0125.1	MG(18:1)_2	Lipids	Glycerolipid Metabolism		Glycerolipids [GL]	Monoradylglycerols [GL01]	Monoacylglycerols [GL0101]									bsl_inv_barthel	-0.275787	0.21165	-1.30303	0.193125	0.710788	0.758975	0.501265	1.14918
LPOS	LPOS-0126.1	PC(14:0/18:2)	Lipids	Phospholipid Metabolism		Glycerophospholipids [GP]	Glycerophosphocholines [GP01]	Diacylglycerophosphocholines [GP0101]									bsl_inv_barthel	0.146435	0.249638	0.586589	0.557728	0.885404	1.1577	0.70974	1.88839
LPOS	LPOS-0127.1	PC(14:0/20:4)	Lipids	Phospholipid Metabolism		Glycerophospholipids [GP]	Glycerophosphocholines [GP01]	Diacylglycerophosphocholines [GP0101]									bsl_inv_barthel	0.0570999	0.213382	0.267595	0.789114	0.960423	1.05876	0.69689	1.60854
LPOS	LPOS-0128.1	PC(16:0/16:0)	Lipids	Phospholipid Metabolism	LMGP01010564	Glycerophospholipids [GP]	Glycerophosphocholines [GP01]	Diacylglycerophosphocholines [GP0101]									bsl_inv_barthel	0.0602637	0.224066	0.268955	0.788068	0.960423	1.06212	0.68461	1.64779
LPOS	LPOS-0131.1	PC(16:0/18:1)_1	Lipids	Phospholipid Metabolism		Glycerophospholipids [GP]	Glycerophosphocholines [GP01]	Diacylglycerophosphocholines [GP0101]									bsl_inv_barthel	0.201016	0.212667	0.945213	0.344978	0.846308	1.22264	0.805887	1.85492
LPOS	LPOS-0132.1	PC(16:0/18:1)_2	Lipids	Phospholipid Metabolism		Glycerophospholipids [GP]	Glycerophosphocholines [GP01]	Diacylglycerophosphocholines [GP0101]									bsl_inv_barthel	0.190141	0.206773	0.919562	0.358217	0.846308	1.20942	0.806433	1.81379
LPOS	LPOS-0135.1	PC(36:2); PC(16:0/20:2); PC(18:1/18:1)	Lipids	Phospholipid Metabolism		Glycerophospholipids [GP]	Glycerophosphocholines [GP01]	Diacylglycerophosphocholines [GP0101]									bsl_inv_barthel	0.241825	0.217841	1.1101	0.267455	0.813603	1.27357	0.830986	1.95188
LPOS	LPOS-0136.1	PC(16:0/20:3)	Lipids	Phospholipid Metabolism		Glycerophospholipids [GP]	Glycerophosphocholines [GP01]	Diacylglycerophosphocholines [GP0101]									bsl_inv_barthel	0.301831	0.222484	1.35665	0.175467	0.676061	1.35233	0.874383	2.09154
LPOS	LPOS-0137.1	PC(16:0/20:4)_1	Lipids	Phospholipid Metabolism		Glycerophospholipids [GP]	Glycerophosphocholines [GP01]	Diacylglycerophosphocholines [GP0101]									bsl_inv_barthel	0.226911	0.216654	1.04734	0.295416	0.84344	1.25472	0.820591	1.91852
LPOS	LPOS-0139.1	PC(16:0/20:4)_3	Lipids	Phospholipid Metabolism		Glycerophospholipids [GP]	Glycerophosphocholines [GP01]	Diacylglycerophosphocholines [GP0101]									bsl_inv_barthel	-0.0373184	0.232814	-0.160293	0.872711	0.964165	0.963369	0.610405	1.52043
LPOS	LPOS-0140.1	PC(16:0/20:5)	Lipids	Phospholipid Metabolism		Glycerophospholipids [GP]	Glycerophosphocholines [GP01]	Diacylglycerophosphocholines [GP0101]									bsl_inv_barthel	-0.0177701	0.211408	-0.0840559	0.933043	0.981885	0.982387	0.649125	1.48675
LPOS	LPOS-0141.1	PC(16:0/22:4)	Lipids	Phospholipid Metabolism		Glycerophospholipids [GP]	Glycerophosphocholines [GP01]	Diacylglycerophosphocholines [GP0101]									bsl_inv_barthel	0.239859	0.21187	1.1321	0.258099	0.797881	1.27107	0.839116	1.92538
LPOS	LPOS-0142.1	PC(16:0/22:6)	Lipids	Phospholipid Metabolism		Glycerophospholipids [GP]	Glycerophosphocholines [GP01]	Diacylglycerophosphocholines [GP0101]									bsl_inv_barthel	-0.201147	0.212057	-0.948555	0.343276	0.846308	0.817792	0.539681	1.23922
LPOS	LPOS-0145.1	PC(18:0/18:0)	Lipids	Phospholipid Metabolism	LMGP01010006	Glycerophospholipids [GP]	Glycerophosphocholines [GP01]	Diacylglycerophosphocholines [GP0101]									bsl_inv_barthel	-0.0201888	0.235245	-0.0858206	0.931641	0.981885	0.980014	0.617999	1.55409
LPOS	LPOS-0146.1	PC(18:0/18:1)	Lipids	Phospholipid Metabolism		Glycerophospholipids [GP]	Glycerophosphocholines [GP01]	Diacylglycerophosphocholines [GP0101]									bsl_inv_barthel	0.295686	0.213019	1.38807	0.165693	0.676061	1.34405	0.885298	2.04051
LPOS	LPOS-0147.1	PC(18:0/18:2)	Lipids	Phospholipid Metabolism		Glycerophospholipids [GP]	Glycerophosphocholines [GP01]	Diacylglycerophosphocholines [GP0101]									bsl_inv_barthel	0.0564547	0.258063	0.218763	0.826918	0.964165	1.05808	0.638043	1.75463
LPOS	LPOS-0148.1	PC(18:0/20:3)	Lipids	Phospholipid Metabolism		Glycerophospholipids [GP]	Glycerophosphocholines [GP01]	Diacylglycerophosphocholines [GP0101]									bsl_inv_barthel	0.328863	0.214842	1.53072	0.126431	0.626957	1.38939	0.911898	2.1169
LPOS	LPOS-0149.1	PC(18:0/20:4)	Lipids	Phospholipid Metabolism		Glycerophospholipids [GP]	Glycerophosphocholines [GP01]	Diacylglycerophosphocholines [GP0101]									bsl_inv_barthel	-0.0410271	0.229729	-0.178589	0.858328	0.964165	0.959803	0.611834	1.50567
LPOS	LPOS-0150.1	PC(18:0/22:4)	Lipids	Phospholipid Metabolism		Glycerophospholipids [GP]	Glycerophosphocholines [GP01]	Diacylglycerophosphocholines [GP0101]									bsl_inv_barthel	0.123291	0.205818	0.599031	0.549406	0.885404	1.13121	0.7557	1.69332
LPOS	LPOS-0151.1	PC(18:0/22:5)	Lipids	Phospholipid Metabolism		Glycerophospholipids [GP]	Glycerophosphocholines [GP01]	Diacylglycerophosphocholines [GP0101]									bsl_inv_barthel	-0.0535875	0.214156	-0.250227	0.802508	0.963643	0.947823	0.622923	1.44218
LPOS	LPOS-0152.1	PC(18:0/22:6)	Lipids	Phospholipid Metabolism		Glycerophospholipids [GP]	Glycerophosphocholines [GP01]	Diacylglycerophosphocholines [GP0101]									bsl_inv_barthel	-0.176864	0.215064	-0.822377	0.41123	0.849368	0.837894	0.549696	1.27719
LPOS	LPOS-0156.1	PC(18:2/18:2)	Lipids	Phospholipid Metabolism		Glycerophospholipids [GP]	Glycerophosphocholines [GP01]	Diacylglycerophosphocholines [GP0101]									bsl_inv_barthel	-0.127778	0.242263	-0.527436	0.59811	0.90289	0.880048	0.547379	1.4149
LPOS	LPOS-0157.1	PC(18:2/20:4)	Lipids	Phospholipid Metabolism		Glycerophospholipids [GP]	Glycerophosphocholines [GP01]	Diacylglycerophosphocholines [GP0101]									bsl_inv_barthel	-0.131995	0.216612	-0.609361	0.542544	0.884689	0.876345	0.57318	1.33986
LPOS	LPOS-0158.1	PC(32:1); PC(14:0/18:1); PC(16:0/16:1)	Lipids	Phospholipid Metabolism		Glycerophospholipids [GP]	Glycerophosphocholines [GP01]	Diacylglycerophosphocholines [GP0101]									bsl_inv_barthel	0.34771	0.214771	1.61898	0.106042	0.621033	1.41582	0.929377	2.15688
LPOS	LPOS-0159.1	PC(34:0); (18:0/16:0); PC(16:0/18:0)	Lipids	Phospholipid Metabolism		Glycerophospholipids [GP]	Glycerophosphocholines [GP01]	Diacylglycerophosphocholines [GP0101]									bsl_inv_barthel	0.0303476	0.233683	0.129866	0.896721	0.974938	1.03081	0.652026	1.62965
LPOS	LPOS-0161.1	PC(O-16:0/16:0)	Lipids	Phospholipid Metabolism	LMGP01020029	Glycerophospholipids [GP]	Glycerophosphocholines [GP01]	1-alkyl,2-acylglycerophosphocholines [GP0102]									bsl_inv_barthel	0.14338	0.239995	0.597429	0.550474	0.885404	1.15417	0.721076	1.84738
LPOS	LPOS-0163.1	PC(O-16:0/18:2)	Lipids	Phospholipid Metabolism		Glycerophospholipids [GP]	Glycerophosphocholines [GP01]	1-alkyl,2-acylglycerophosphocholines [GP0102]									bsl_inv_barthel	-0.0430295	0.22828	-0.188494	0.850561	0.964165	0.957883	0.612345	1.4984
LPOS	LPOS-0164.1	PC(O-18:0/16:0)	Lipids	Phospholipid Metabolism	LMGP01020086	Glycerophospholipids [GP]	Glycerophosphocholines [GP01]	1-alkyl,2-acylglycerophosphocholines [GP0102]									bsl_inv_barthel	0.0787198	0.236237	0.333223	0.739097	0.955546	1.0819	0.680923	1.719
LPOS	LPOS-0165.1	PC(O-18:1/18:1); PC(P-18:0/18:1)	Lipids	Phospholipid Metabolism		Glycerophospholipids [GP]	Glycerophosphocholines [GP01]										bsl_inv_barthel	-0.0817843	0.22138	-0.369429	0.711954	0.954987	0.921471	0.597089	1.42208
LPOS	LPOS-0166.1	PE(16:0/18:2)	Lipids	Phospholipid Metabolism		Glycerophospholipids [GP]	Glycerophosphoethanolamines [GP02]	Diacylglycerophosphoethanolamines [GP0201]									bsl_inv_barthel	0.195518	0.212749	0.919007	0.358507	0.846308	1.21594	0.80134	1.84505
LPOS	LPOS-0167.1	PE(16:0/20:4)	Lipids	Phospholipid Metabolism		Glycerophospholipids [GP]	Glycerophosphoethanolamines [GP02]	Diacylglycerophosphoethanolamines [GP0201]									bsl_inv_barthel	0.249198	0.206054	1.20938	0.227051	0.761042	1.283	0.8567	1.92142
LPOS	LPOS-0168.1	PE(18:0/20:4)	Lipids	Phospholipid Metabolism		Glycerophospholipids [GP]	Glycerophosphoethanolamines [GP02]	Diacylglycerophosphoethanolamines [GP0201]									bsl_inv_barthel	0.212244	0.208323	1.01882	0.308748	0.846308	1.23645	0.821955	1.85997
LPOS	LPOS-0169.1	PE(36:1); PE(18:0/18:1); PE(18:1/18:0)	Lipids	Phospholipid Metabolism		Glycerophospholipids [GP]	Glycerophosphoethanolamines [GP02]	Diacylglycerophosphoethanolamines [GP0201]									bsl_inv_barthel	0.0402356	0.209076	0.192445	0.847467	0.964165	1.04106	0.691043	1.56835
LPOS	LPOS-0170.1	PE(O-18:1/18:1); PE(P-18:0/18:1)	Lipids	Phospholipid Metabolism		Glycerophospholipids [GP]	Glycerophosphoethanolamines [GP02]										bsl_inv_barthel	-0.292145	0.211431	-1.38175	0.167625	0.676061	0.74666	0.493343	1.13005
LPOS	LPOS-0171.1	PE(O-18:1/20:4); PE(P-18:0/20:4)	Lipids	Phospholipid Metabolism		Glycerophospholipids [GP]	Glycerophosphoethanolamines [GP02]										bsl_inv_barthel	-0.299417	0.20297	-1.47518	0.140753	0.650684	0.74125	0.497959	1.10341
LPOS	LPOS-0172.1	PE(O-18:1/22:6); PE(P-18:0/22:6)	Lipids	Phospholipid Metabolism		Glycerophospholipids [GP]	Glycerophosphoethanolamines [GP02]										bsl_inv_barthel	-0.423191	0.20654	-2.04896	0.0409547	0.621033	0.654953	0.436918	0.981795
LPOS	LPOS-0173.1	SM(d16:1/20:0)	Lipids	Sphingolipid Metabolism	LMSP03010052	Sphingolipids [SP]	Phosphosphingolipids [SP03]	Ceramide phosphocholines (sphingomyelins) [SP0301]									bsl_inv_barthel	-0.374415	0.226956	-1.64972	0.0995882	0.621033	0.687692	0.440762	1.07296
LPOS	LPOS-0174.1	SM(d16:1/22:0)	Lipids	Sphingolipid Metabolism	LMSP03010061	Sphingolipids [SP]	Phosphosphingolipids [SP03]	Ceramide phosphocholines (sphingomyelins) [SP0301]									bsl_inv_barthel	-0.538549	0.228583	-2.35603	0.0188319	0.621033	0.583595	0.372853	0.913451
LPOS	LPOS-0175.1	SM(d16:1/24:0)	Lipids	Sphingolipid Metabolism	LMSP03010073	Sphingolipids [SP]	Phosphosphingolipids [SP03]	Ceramide phosphocholines (sphingomyelins) [SP0301]									bsl_inv_barthel	-0.447717	0.220933	-2.02648	0.043212	0.621033	0.639085	0.414473	0.98542
LPOS	LPOS-0176.1	SM(d16:1/24:1)	Lipids	Sphingolipid Metabolism		Sphingolipids [SP]	Phosphosphingolipids [SP03]	Ceramide phosphocholines (sphingomyelins) [SP0301]									bsl_inv_barthel	-0.199715	0.217392	-0.918683	0.358676	0.846308	0.818964	0.534831	1.25405
LPOS	LPOS-0177.1	SM(d17:1/16:0)	Lipids	Sphingolipid Metabolism		Sphingolipids [SP]	Phosphosphingolipids [SP03]	Ceramide phosphocholines (sphingomyelins) [SP0301]									bsl_inv_barthel	-0.0835685	0.24423	-0.342171	0.732357	0.955546	0.919828	0.56992	1.48457
LPOS	LPOS-0178.1	SM(d17:1/24:1)	Lipids	Sphingolipid Metabolism		Sphingolipids [SP]	Phosphosphingolipids [SP03]	Ceramide phosphocholines (sphingomyelins) [SP0301]									bsl_inv_barthel	0.00281701	0.232938	0.0120934	0.990356	0.997749	1.00282	0.635247	1.58308
LPOS	LPOS-0179.1	SM(d18:0/16:0)	Lipids	Sphingolipid Metabolism	LMSP03010004	Sphingolipids [SP]	Phosphosphingolipids [SP03]	Ceramide phosphocholines (sphingomyelins) [SP0301]									bsl_inv_barthel	-0.104409	0.237912	-0.438855	0.660944	0.938281	0.900857	0.56512	1.43605
LPOS	LPOS-0180.1	SM(d18:1/16:0)	Lipids	Sphingolipid Metabolism	LMSP03010003	Sphingolipids [SP]	Phosphosphingolipids [SP03]	Ceramide phosphocholines (sphingomyelins) [SP0301]									bsl_inv_barthel	0.0467768	0.244146	0.191593	0.848134	0.964165	1.04789	0.649372	1.69097
LPOS	LPOS-0181.1	SM(d18:1/18:0)	Lipids	Sphingolipid Metabolism	LMSP03010001	Sphingolipids [SP]	Phosphosphingolipids [SP03]	Ceramide phosphocholines (sphingomyelins) [SP0301]									bsl_inv_barthel	0.153238	0.218012	0.702889	0.482431	0.863983	1.1656	0.760282	1.78701
LPOS	LPOS-0183.1	SM(d18:1/20:0)	Lipids	Sphingolipid Metabolism	LMSP03010005	Sphingolipids [SP]	Phosphosphingolipids [SP03]	Ceramide phosphocholines (sphingomyelins) [SP0301]									bsl_inv_barthel	-0.0333801	0.222263	-0.150183	0.880677	0.964165	0.967171	0.625618	1.49519
LPOS	LPOS-0184.1	SM(d18:1/20:1)	Lipids	Sphingolipid Metabolism		Sphingolipids [SP]	Phosphosphingolipids [SP03]	Ceramide phosphocholines (sphingomyelins) [SP0301]									bsl_inv_barthel	-0.0147729	0.239764	-0.0616143	0.950893	0.981885	0.985336	0.615875	1.57643
LPOS	LPOS-0185.1	SM(d18:1/22:0)	Lipids	Sphingolipid Metabolism	LMSP03010006	Sphingolipids [SP]	Phosphosphingolipids [SP03]	Ceramide phosphocholines (sphingomyelins) [SP0301]									bsl_inv_barthel	-0.272842	0.257034	-1.0615	0.288944	0.836781	0.761213	0.459954	1.25979
LPOS	LPOS-0186.1	SM(d18:1/23:0)	Lipids	Sphingolipid Metabolism	LMSP03010078	Sphingolipids [SP]	Phosphosphingolipids [SP03]	Ceramide phosphocholines (sphingomyelins) [SP0301]									bsl_inv_barthel	-0.206304	0.242263	-0.851569	0.394835	0.849368	0.813586	0.50604	1.30804
LPOS	LPOS-0187.1	SM(d18:1/24:0)	Lipids	Sphingolipid Metabolism	LMSP03010008	Sphingolipids [SP]	Phosphosphingolipids [SP03]	Ceramide phosphocholines (sphingomyelins) [SP0301]									bsl_inv_barthel	-0.312462	0.231363	-1.35053	0.177419	0.676061	0.731643	0.464899	1.15144
LPOS	LPOS-0188.1	SM(d18:1/24:1)	Lipids	Sphingolipid Metabolism		Sphingolipids [SP]	Phosphosphingolipids [SP03]	Ceramide phosphocholines (sphingomyelins) [SP0301]									bsl_inv_barthel	0.0987001	0.218882	0.450928	0.652224	0.938281	1.10374	0.718702	1.69504
LPOS	LPOS-0189.1	SM(d18:2/14:0)	Lipids	Sphingolipid Metabolism		Sphingolipids [SP]	Phosphosphingolipids [SP03]	Ceramide phosphocholines (sphingomyelins) [SP0301]									bsl_inv_barthel	0.264008	0.271676	0.971775	0.331603	0.846308	1.30214	0.764543	2.21775
LPOS	LPOS-0190.1	SM(d18:2/16:0)_1	Lipids	Sphingolipid Metabolism		Sphingolipids [SP]	Phosphosphingolipids [SP03]	Ceramide phosphocholines (sphingomyelins) [SP0301]									bsl_inv_barthel	0.318702	0.256197	1.24397	0.214056	0.735887	1.37534	0.832398	2.27243
LPOS	LPOS-0191.1	SM(d18:2/16:0)_2	Lipids	Sphingolipid Metabolism		Sphingolipids [SP]	Phosphosphingolipids [SP03]	Ceramide phosphocholines (sphingomyelins) [SP0301]									bsl_inv_barthel	0.118309	0.256284	0.461634	0.644532	0.938281	1.12559	0.681127	1.86009
LPOS	LPOS-0192.1	SM(d18:2/18:0)	Lipids	Sphingolipid Metabolism		Sphingolipids [SP]	Phosphosphingolipids [SP03]	Ceramide phosphocholines (sphingomyelins) [SP0301]									bsl_inv_barthel	0.266647	0.22942	1.16227	0.245645	0.788817	1.30558	0.832755	2.04687
LPOS	LPOS-0193.1	SM(d18:2/22:0)	Lipids	Sphingolipid Metabolism		Sphingolipids [SP]	Phosphosphingolipids [SP03]	Ceramide phosphocholines (sphingomyelins) [SP0301]									bsl_inv_barthel	-0.0956618	0.250641	-0.381668	0.702859	0.954987	0.908771	0.556038	1.48527
LPOS	LPOS-0194.1	SM(d18:2/23:0)	Lipids	Sphingolipid Metabolism		Sphingolipids [SP]	Phosphosphingolipids [SP03]	Ceramide phosphocholines (sphingomyelins) [SP0301]									bsl_inv_barthel	-0.0925058	0.250685	-0.369012	0.712265	0.954987	0.911644	0.557748	1.49009
LPOS	LPOS-0195.1	SM(d18:2/24:0)	Lipids	Sphingolipid Metabolism		Sphingolipids [SP]	Phosphosphingolipids [SP03]	Ceramide phosphocholines (sphingomyelins) [SP0301]									bsl_inv_barthel	-0.20708	0.236348	-0.876164	0.381335	0.849368	0.812955	0.511544	1.29196
LPOS	LPOS-0196.1	SM(d18:2/24:1)	Lipids	Sphingolipid Metabolism		Sphingolipids [SP]	Phosphosphingolipids [SP03]	Ceramide phosphocholines (sphingomyelins) [SP0301]									bsl_inv_barthel	0.228701	0.234852	0.973809	0.330592	0.846308	1.25697	0.793256	1.99174
LPOS	LPOS-0197.1	SM(d19:1/16:0)	Lipids	Sphingolipid Metabolism	LMSP03010045	Sphingolipids [SP]	Phosphosphingolipids [SP03]	Ceramide phosphocholines (sphingomyelins) [SP0301]									bsl_inv_barthel	-0.103939	0.220863	-0.470606	0.638114	0.935212	0.90128	0.584599	1.38951
LPOS	LPOS-0199.1	Sphingosine-1-phosphate	Lipids	Sphingolipid Metabolism	LMSP01050001	Sphingolipids [SP]	Sphingoid bases [SP01]	Sphingoid base 1-phosphates [SP0105]									bsl_inv_barthel	0.0238008	0.320673	0.0742214	0.940862	0.981885	1.02409	0.546228	1.91999
LPOS	LPOS-0200.1	TG(44:0)	Lipids	Glycerolipid Metabolism		Glycerolipids [GL]	Triradylglycerols [GL03]	Triacylglycerols [GL0301]									bsl_inv_barthel	-0.0370966	0.207165	-0.179068	0.857952	0.964165	0.963583	0.642018	1.44621
LPOS	LPOS-0201.1	TG(44:1)	Lipids	Glycerolipid Metabolism		Glycerolipids [GL]	Triradylglycerols [GL03]	Triacylglycerols [GL0301]									bsl_inv_barthel	-0.0229257	0.205841	-0.111376	0.91136	0.981882	0.977335	0.652872	1.46305
LPOS	LPOS-0202.1	TG(44:2)	Lipids	Glycerolipid Metabolism		Glycerolipids [GL]	Triradylglycerols [GL03]	Triacylglycerols [GL0301]									bsl_inv_barthel	-0.0912018	0.204759	-0.445411	0.656203	0.938281	0.912834	0.611079	1.3636
LPOS	LPOS-0203.1	TG(46:0)	Lipids	Glycerolipid Metabolism		Glycerolipids [GL]	Triradylglycerols [GL03]	Triacylglycerols [GL0301]									bsl_inv_barthel	0.0342327	0.207724	0.164799	0.869165	0.964165	1.03483	0.68873	1.55484
LPOS	LPOS-0204.1	TG(46:1)	Lipids	Glycerolipid Metabolism		Glycerolipids [GL]	Triradylglycerols [GL03]	Triacylglycerols [GL0301]									bsl_inv_barthel	0.0884485	0.207983	0.425267	0.670813	0.941218	1.09248	0.726731	1.6423
LPOS	LPOS-0205.1	TG(46:2)	Lipids	Glycerolipid Metabolism		Glycerolipids [GL]	Triradylglycerols [GL03]	Triacylglycerols [GL0301]									bsl_inv_barthel	0.0570672	0.207389	0.275169	0.783292	0.960423	1.05873	0.7051	1.58971
LPOS	LPOS-0206.1	TG(48:0)	Lipids	Glycerolipid Metabolism		Glycerolipids [GL]	Triradylglycerols [GL03]	Triacylglycerols [GL0301]									bsl_inv_barthel	0.128458	0.207342	0.619547	0.53582	0.877678	1.13707	0.757348	1.70719
LPOS	LPOS-0207.1	TG(48:1)	Lipids	Glycerolipid Metabolism		Glycerolipids [GL]	Triradylglycerols [GL03]	Triacylglycerols [GL0301]									bsl_inv_barthel	0.20729	0.209245	0.990656	0.322302	0.846308	1.23034	0.816416	1.85412
LPOS	LPOS-0208.1	TG(48:2)	Lipids	Glycerolipid Metabolism		Glycerolipids [GL]	Triradylglycerols [GL03]	Triacylglycerols [GL0301]									bsl_inv_barthel	0.205038	0.209945	0.976627	0.329196	0.846308	1.22757	0.813464	1.85249
LPOS	LPOS-0209.1	TG(48:3)	Lipids	Glycerolipid Metabolism		Glycerolipids [GL]	Triradylglycerols [GL03]	Triacylglycerols [GL0301]									bsl_inv_barthel	0.169476	0.208484	0.812896	0.41664	0.849368	1.18468	0.787295	1.78266
LPOS	LPOS-0210.1	TG(48:4)_1	Lipids	Glycerolipid Metabolism		Glycerolipids [GL]	Triradylglycerols [GL03]	Triacylglycerols [GL0301]									bsl_inv_barthel	0.0445376	0.205415	0.216817	0.828434	0.964165	1.04554	0.699019	1.56385
LPOS	LPOS-0213.1	TG(50:1)	Lipids	Glycerolipid Metabolism		Glycerolipids [GL]	Triradylglycerols [GL03]	Triacylglycerols [GL0301]									bsl_inv_barthel	0.273046	0.211143	1.29318	0.196507	0.711355	1.31396	0.868669	1.98752
LPOS	LPOS-0214.1	TG(50:2)	Lipids	Glycerolipid Metabolism		Glycerolipids [GL]	Triradylglycerols [GL03]	Triacylglycerols [GL0301]									bsl_inv_barthel	0.360292	0.210107	1.7148	0.0869618	0.621033	1.43375	0.949787	2.16431
LPOS	LPOS-0215.1	TG(50:3)	Lipids	Glycerolipid Metabolism		Glycerolipids [GL]	Triradylglycerols [GL03]	Triacylglycerols [GL0301]									bsl_inv_barthel	0.350814	0.211176	1.66124	0.0972528	0.621033	1.42022	0.938857	2.14839
LPOS	LPOS-0216.1	TG(50:4)	Lipids	Glycerolipid Metabolism		Glycerolipids [GL]	Triradylglycerols [GL03]	Triacylglycerols [GL0301]									bsl_inv_barthel	0.257486	0.207669	1.23988	0.215563	0.735887	1.29367	0.861099	1.94355
LPOS	LPOS-0217.1	TG(52:1)	Lipids	Glycerolipid Metabolism		Glycerolipids [GL]	Triradylglycerols [GL03]	Triacylglycerols [GL0301]									bsl_inv_barthel	0.200956	0.212919	0.943814	0.345692	0.846308	1.22257	0.805441	1.85573
LPOS	LPOS-0218.1	TG(52:2)	Lipids	Glycerolipid Metabolism		Glycerolipids [GL]	Triradylglycerols [GL03]	Triacylglycerols [GL0301]									bsl_inv_barthel	0.374795	0.210509	1.78042	0.0755754	0.621033	1.45469	0.962903	2.19766
LPOS	LPOS-0219.1	TG(52:3)	Lipids	Glycerolipid Metabolism		Glycerolipids [GL]	Triradylglycerols [GL03]	Triacylglycerols [GL0301]									bsl_inv_barthel	0.385433	0.212015	1.81795	0.0696324	0.621033	1.47025	0.970332	2.22773
LPOS	LPOS-0220.1	TG(52:4)_1	Lipids	Glycerolipid Metabolism		Glycerolipids [GL]	Triradylglycerols [GL03]	Triacylglycerols [GL0301]									bsl_inv_barthel	0.264342	0.210003	1.25875	0.208669	0.726328	1.30257	0.863066	1.9659
LPOS	LPOS-0223.1	TG(54:1)	Lipids	Glycerolipid Metabolism		Glycerolipids [GL]	Triradylglycerols [GL03]	Triacylglycerols [GL0301]									bsl_inv_barthel	0.16389	0.213174	0.768809	0.442346	0.849368	1.17808	0.775746	1.7891
LPOS	LPOS-0224.1	TG(54:2)	Lipids	Glycerolipid Metabolism		Glycerolipids [GL]	Triradylglycerols [GL03]	Triacylglycerols [GL0301]									bsl_inv_barthel	0.340609	0.211572	1.6099	0.108011	0.621033	1.4058	0.928605	2.12823
LPOS	LPOS-0225.1	TG(54:3)	Lipids	Glycerolipid Metabolism		Glycerolipids [GL]	Triradylglycerols [GL03]	Triacylglycerols [GL0301]									bsl_inv_barthel	0.420654	0.206453	2.03753	0.0420895	0.621033	1.52296	1.01613	2.28257
LPOS	LPOS-0226.1	TG(54:4)	Lipids	Glycerolipid Metabolism		Glycerolipids [GL]	Triradylglycerols [GL03]	Triacylglycerols [GL0301]									bsl_inv_barthel	0.350444	0.205555	1.70487	0.0888012	0.621033	1.4197	0.948907	2.12407
LPOS	LPOS-0227.1	TG(54:6)_1	Lipids	Glycerolipid Metabolism		Glycerolipids [GL]	Triradylglycerols [GL03]	Triacylglycerols [GL0301]									bsl_inv_barthel	0.117444	0.203476	0.577187	0.564057	0.887776	1.12462	0.754749	1.67574
LPOS	LPOS-0228.1	TG(54:6)_2	Lipids	Glycerolipid Metabolism		Glycerolipids [GL]	Triradylglycerols [GL03]	Triacylglycerols [GL0301]									bsl_inv_barthel	0.144107	0.205998	0.699558	0.484508	0.863983	1.15501	0.771323	1.72955
BI-LISA	H1A1	HDL-1_Apo-A1									mg/dL						bsl_inv_cog_ef	-0.0275265	0.047193	-0.583274	0.56006	0.735887	0.972849	0.886898	1.06713
BI-LISA	H1A2	HDL-1_Apo-A2									mg/dL						bsl_inv_cog_ef	-0.0414794	0.0457762	-0.906134	0.365448	0.634951	0.959369	0.877042	1.04942
BI-LISA	H1CH	HDL-1_Cholesterol									mg/dL						bsl_inv_cog_ef	-0.0314915	0.0469009	-0.671446	0.502351	0.704439	0.968999	0.883895	1.0623
BI-LISA	H1FC	HDL-1_Free Cholesterol									mg/dL						bsl_inv_cog_ef	-0.0610197	0.0477892	-1.27685	0.202448	0.505421	0.940805	0.856684	1.03319
BI-LISA	H1PL	HDL-1_Phospholipids									mg/dL						bsl_inv_cog_ef	-0.0292787	0.046471	-0.630043	0.529051	0.715505	0.971146	0.8866	1.06375
BI-LISA	H1TG	HDL-1_Triglycerides									mg/dL						bsl_inv_cog_ef	0.0408324	0.0449355	0.90869	0.364099	0.634951	1.04168	0.953857	1.13758
BI-LISA	H2A1	HDL-2_Apo-A1									mg/dL						bsl_inv_cog_ef	-0.116919	0.0474488	-2.4641	0.014185	0.155199	0.889658	0.810651	0.976365
BI-LISA	H2A2	HDL-2_Apo-A2									mg/dL						bsl_inv_cog_ef	-0.015497	0.04567	-0.339325	0.734556	0.844156	0.984623	0.900315	1.07682
BI-LISA	H2CH	HDL-2_Cholesterol									mg/dL						bsl_inv_cog_ef	-0.0528595	0.0499933	-1.05733	0.291043	0.582087	0.948513	0.85998	1.04616
BI-LISA	H2FC	HDL-2_Free Cholesterol									mg/dL						bsl_inv_cog_ef	-0.0694142	0.0472503	-1.46907	0.142654	0.40662	0.93294	0.85042	1.02347
BI-LISA	H2PL	HDL-2_Phospholipids									mg/dL						bsl_inv_cog_ef	-0.0521802	0.0477208	-1.09345	0.274902	0.565422	0.949158	0.864406	1.04222
BI-LISA	H2TG	HDL-2_Triglycerides									mg/dL						bsl_inv_cog_ef	0.0463745	0.0452864	1.02403	0.306484	0.599715	1.04747	0.958499	1.14469
BI-LISA	H3A1	HDL-3_Apo-A1									mg/dL						bsl_inv_cog_ef	-0.104556	0.0451095	-2.31784	0.0209972	0.155384	0.900724	0.824506	0.983988
BI-LISA	H3A2	HDL-3_Apo-A2									mg/dL						bsl_inv_cog_ef	-0.0429123	0.0468772	-0.915419	0.360561	0.634951	0.957995	0.873898	1.05019
BI-LISA	H3CH	HDL-3_Cholesterol									mg/dL						bsl_inv_cog_ef	-0.122268	0.0485604	-2.51785	0.0122241	0.155199	0.884911	0.804571	0.973274
BI-LISA	H3FC	HDL-3_Free Cholesterol									mg/dL						bsl_inv_cog_ef	-0.0568862	0.0493537	-1.15262	0.249802	0.551392	0.944702	0.857598	1.04065
BI-LISA	H3PL	HDL-3_Phospholipids									mg/dL						bsl_inv_cog_ef	-0.0682317	0.0455541	-1.49782	0.135024	0.403882	0.934044	0.854262	1.02128
BI-LISA	H3TG	HDL-3_Triglycerides									mg/dL						bsl_inv_cog_ef	0.0260018	0.0456022	0.570188	0.568892	0.735887	1.02634	0.938588	1.1223
BI-LISA	H4A1	HDL-4_Apo-A1									mg/dL						bsl_inv_cog_ef	-0.0741877	0.0479423	-1.54744	0.122604	0.403477	0.928497	0.845223	1.01998
BI-LISA	H4A2	HDL-4_Apo-A2									mg/dL						bsl_inv_cog_ef	-0.0690253	0.0460588	-1.49864	0.134812	0.403882	0.933303	0.85274	1.02148
BI-LISA	H4CH	HDL-4_Cholesterol									mg/dL						bsl_inv_cog_ef	-0.0836712	0.0472446	-1.77102	0.0773717	0.31262	0.919734	0.838391	1.00897
BI-LISA	H4FC	HDL-4_Free Cholesterol									mg/dL						bsl_inv_cog_ef	-0.0444008	0.047922	-0.926521	0.354773	0.634951	0.956571	0.870813	1.05077
BI-LISA	H4PL	HDL-4_Phospholipids									mg/dL						bsl_inv_cog_ef	-0.0963571	0.0455507	-2.11538	0.0350581	0.201445	0.90814	0.830575	0.992947
BI-LISA	H4TG	HDL-4_Triglycerides									mg/dL						bsl_inv_cog_ef	-0.00929751	0.0478291	-0.19439	0.845976	0.915757	0.990746	0.902089	1.08812
BI-LISA	HDA1	HDL_Apo-A1									mg/dL						bsl_inv_cog_ef	-0.0644783	0.0483416	-1.33381	0.183079	0.48325	0.937556	0.852802	1.03073
BI-LISA	HDA2	HDL_Apo-A2									mg/dL						bsl_inv_cog_ef	-0.0575505	0.0591579	-0.972829	0.331267	0.62134	0.944074	0.840717	1.06014
BI-LISA	HDCH	HDL_Cholesterol									mg/dL						bsl_inv_cog_ef	-0.0719283	0.0488415	-1.47269	0.141676	0.40662	0.930598	0.845643	1.02409
BI-LISA	HDFC	HDL_Free Cholesterol									mg/dL						bsl_inv_cog_ef	-0.118928	0.047801	-2.48799	0.0132815	0.155199	0.887872	0.808465	0.975078
BI-LISA	HDPL	HDL_Phospholipids									mg/dL						bsl_inv_cog_ef	-0.0858909	0.0478673	-1.79436	0.0735639	0.309653	0.917694	0.835512	1.00796
BI-LISA	HDTG	HDL_Triglycerides									mg/dL						bsl_inv_cog_ef	0.0317789	0.04491	0.707613	0.479626	0.688987	1.03229	0.945308	1.12727
BI-LISA	IDAB	IDL_Apo-B									mg/dL						bsl_inv_cog_ef	0.093805	0.0461843	2.0311	0.0429516	0.22534	1.09835	1.00329	1.20241
BI-LISA	IDCH	IDL_Cholesterol									mg/dL						bsl_inv_cog_ef	0.108551	0.047299	2.29499	0.0222866	0.158484	1.11466	1.01597	1.22294
BI-LISA	IDFC	IDL_Free Cholesterol									mg/dL						bsl_inv_cog_ef	0.113276	0.0482026	2.34999	0.0192927	0.155199	1.11994	1.01898	1.23091
BI-LISA	IDPL	IDL_Phospholipids									mg/dL						bsl_inv_cog_ef	0.0881945	0.049858	1.76891	0.0777231	0.31262	1.0922	0.990518	1.20432
BI-LISA	IDTG	IDL_Triglycerides									mg/dL						bsl_inv_cog_ef	0.0423345	0.0482604	0.877208	0.380937	0.642724	1.04324	0.949086	1.14674
BI-LISA	L1AB	LDL-1_Apo-B									mg/dL						bsl_inv_cog_ef	0.125223	0.0550219	2.27587	0.0234185	0.159953	1.1334	1.01753	1.26246
BI-LISA	L1CH	LDL-1_Cholesterol									mg/dL						bsl_inv_cog_ef	0.12785	0.0561705	2.27611	0.0234044	0.159953	1.13638	1.01791	1.26864
BI-LISA	L1FC	LDL-1_Free Cholesterol									mg/dL						bsl_inv_cog_ef	0.124107	0.0559572	2.21789	0.0271626	0.175587	1.13214	1.01454	1.26337
BI-LISA	L1PL	LDL-1_Phospholipids									mg/dL						bsl_inv_cog_ef	0.107256	0.0563055	1.90489	0.0575615	0.265573	1.11322	0.996902	1.24311
BI-LISA	L1TG	LDL-1_Triglycerides									mg/dL						bsl_inv_cog_ef	0.0705634	0.0463468	1.52251	0.128727	0.403882	1.07311	0.979928	1.17516
BI-LISA	L2AB	LDL-2_Apo-B									mg/dL						bsl_inv_cog_ef	0.0520984	0.0508587	1.02438	0.30632	0.599715	1.05348	0.95353	1.16391
BI-LISA	L2CH	LDL-2_Cholesterol									mg/dL						bsl_inv_cog_ef	0.031241	0.0496651	0.629034	0.529711	0.715505	1.03173	0.936035	1.13722
BI-LISA	L2FC	LDL-2_Free Cholesterol									mg/dL						bsl_inv_cog_ef	0.0272968	0.0524866	0.520072	0.603321	0.758341	1.02767	0.927208	1.13902
BI-LISA	L2PL	LDL-2_Phospholipids									mg/dL						bsl_inv_cog_ef	0.0427816	0.0507575	0.842863	0.399844	0.644123	1.04371	0.944875	1.15288
BI-LISA	L2TG	LDL-2_Triglycerides									mg/dL						bsl_inv_cog_ef	0.116757	0.0470624	2.4809	0.013544	0.155199	1.12385	1.02482	1.23244
BI-LISA	L3AB	LDL-3_Apo-B									mg/dL						bsl_inv_cog_ef	0.0459847	0.0510363	0.901019	0.368158	0.634951	1.04706	0.947388	1.15721
BI-LISA	L3CH	LDL-3_Cholesterol									mg/dL						bsl_inv_cog_ef	-0.00955361	0.0509431	-0.187535	0.851343	0.916576	0.990492	0.89637	1.0945
BI-LISA	L3FC	LDL-3_Free Cholesterol									mg/dL						bsl_inv_cog_ef	0.0177372	0.0510929	0.347155	0.72867	0.840411	1.0179	0.920899	1.12511
BI-LISA	L3PL	LDL-3_Phospholipids									mg/dL						bsl_inv_cog_ef	0.028516	0.0513342	0.555497	0.578887	0.735887	1.02893	0.930439	1.13784
BI-LISA	L3TG	LDL-3_Triglycerides									mg/dL						bsl_inv_cog_ef	-0.0217633	0.0474593	-0.458568	0.64681	0.788295	0.978472	0.891559	1.07386
BI-LISA	L4AB	LDL-4_Apo-B									mg/dL						bsl_inv_cog_ef	-0.0220785	0.0495641	-0.445453	0.65625	0.791875	0.978163	0.887609	1.07796
BI-LISA	L4CH	LDL-4_Cholesterol									mg/dL						bsl_inv_cog_ef	-0.0416965	0.0517827	-0.805221	0.421204	0.660068	0.959161	0.866589	1.06162
BI-LISA	L4FC	LDL-4_Free Cholesterol									mg/dL						bsl_inv_cog_ef	-0.0436842	0.0500672	-0.872511	0.383489	0.642724	0.957256	0.867781	1.05596
BI-LISA	L4PL	LDL-4_Phospholipids									mg/dL						bsl_inv_cog_ef	-0.0444516	0.0498397	-0.891891	0.373025	0.636958	0.956522	0.867502	1.05468
BI-LISA	L4TG	LDL-4_Triglycerides									mg/dL						bsl_inv_cog_ef	0.0391846	0.0436265	0.898182	0.369666	0.634951	1.03996	0.954733	1.1328
BI-LISA	L5AB	LDL-5_Apo-B									mg/dL						bsl_inv_cog_ef	0.0363198	0.0450419	0.806355	0.420551	0.660068	1.03699	0.949365	1.1327
BI-LISA	L5CH	LDL-5_Cholesterol									mg/dL						bsl_inv_cog_ef	0.00673829	0.0451024	0.1494	0.881319	0.924499	1.00676	0.921583	1.09981
BI-LISA	L5FC	LDL-5_Free Cholesterol									mg/dL						bsl_inv_cog_ef	0.00712135	0.0460011	0.154808	0.877056	0.924499	1.00715	0.920314	1.10217
BI-LISA	L5PL	LDL-5_Phospholipids									mg/dL						bsl_inv_cog_ef	0.0116786	0.0446114	0.261784	0.793632	0.886712	1.01175	0.927039	1.1042
BI-LISA	L5TG	LDL-5_Triglycerides									mg/dL						bsl_inv_cog_ef	0.0601049	0.0451807	1.33032	0.184222	0.48325	1.06195	0.971952	1.16028
BI-LISA	L6AB	LDL-6_Apo-B									mg/dL						bsl_inv_cog_ef	0.0544646	0.045498	1.19707	0.232036	0.532992	1.05598	0.965884	1.15447
BI-LISA	L6CH	LDL-6_Cholesterol									mg/dL						bsl_inv_cog_ef	0.0584563	0.0481025	1.21524	0.22504	0.529163	1.0602	0.964809	1.16502
BI-LISA	L6FC	LDL-6_Free Cholesterol									mg/dL						bsl_inv_cog_ef	0.0425137	0.0460233	0.923742	0.356216	0.634951	1.04343	0.953427	1.14193
BI-LISA	L6PL	LDL-6_Phospholipids									mg/dL						bsl_inv_cog_ef	0.0398093	0.046215	0.861392	0.389574	0.644123	1.04061	0.950495	1.13927
BI-LISA	L6TG	LDL-6_Triglycerides									mg/dL						bsl_inv_cog_ef	0.0236825	0.0434811	0.544661	0.586311	0.741542	1.02397	0.940315	1.11506
BI-LISA	LDAB	LDL_Apo-B									mg/dL						bsl_inv_cog_ef	0.0913871	0.048542	1.88264	0.060525	0.273875	1.09569	0.996252	1.20506
BI-LISA	LDCH	LDL_Cholesterol									mg/dL						bsl_inv_cog_ef	0.0929	0.0543003	1.71086	0.0879366	0.328176	1.09735	0.986563	1.22058
BI-LISA	LDFC	LDL_Free Cholesterol									mg/dL						bsl_inv_cog_ef	0.093563	0.0539686	1.73366	0.0838028	0.319333	1.09808	0.987859	1.2206
BI-LISA	LDPL	LDL_Phospholipids									mg/dL						bsl_inv_cog_ef	0.0790225	0.0494747	1.59723	0.111059	0.379276	1.08223	0.982212	1.19243
BI-LISA	LDTG	LDL_Triglycerides									mg/dL						bsl_inv_cog_ef	0.0769643	0.0445264	1.72851	0.0847225	0.319474	1.08	0.989745	1.17849
BI-LISA	TPA1	Total Plasma_Apo-A1									mg/dL						bsl_inv_cog_ef	-0.0625759	0.0481173	-1.30049	0.194236	0.497608	0.939342	0.854802	1.03224
BI-LISA	TPA2	Total Plasma_Apo-A2									mg/dL						bsl_inv_cog_ef	-0.0254208	0.0518647	-0.490137	0.624325	0.776651	0.9749	0.880667	1.07922
BI-LISA	TPAB	Total Plasma_Apo-B									mg/dL						bsl_inv_cog_ef	0.122395	0.0526635	2.32409	0.020656	0.155384	1.1302	1.01936	1.25309
BI-LISA	TPCH	Total Plasma_Cholesterol									mg/dL						bsl_inv_cog_ef	0.100186	0.0661795	1.51386	0.130907	0.403882	1.10538	0.970906	1.25847
BI-LISA	TPFC	Total Plasma_Free Cholesterol									mg/dL						bsl_inv_cog_ef	0.0972611	0.0536146	1.81408	0.0704665	0.303151	1.10215	0.992207	1.22427
BI-LISA	TPTG	Total Plasma_Triglycerides									mg/dL						bsl_inv_cog_ef	0.0582664	0.0482832	1.20676	0.228286	0.52974	1.06	0.964285	1.16521
BI-LISA	V1CH	VLDL-1_Cholesterol									mg/dL						bsl_inv_cog_ef	0.0373479	0.0484589	0.770713	0.441364	0.671983	1.03805	0.943998	1.14148
BI-LISA	V1FC	VLDL-1_Free Cholesterol									mg/dL						bsl_inv_cog_ef	0.0739125	0.0493015	1.49919	0.134667	0.403882	1.07671	0.977538	1.18595
BI-LISA	V1PL	VLDL-1_Phospholipids									mg/dL						bsl_inv_cog_ef	0.0321972	0.0489268	0.658068	0.510899	0.705254	1.03272	0.938287	1.13666
BI-LISA	V1TG	VLDL-1_Triglycerides									mg/dL						bsl_inv_cog_ef	0.0151195	0.0475298	0.318106	0.750582	0.854436	1.01523	0.924929	1.11436
BI-LISA	V2CH	VLDL-2_Cholesterol									mg/dL						bsl_inv_cog_ef	0.117994	0.0484082	2.43749	0.015255	0.155199	1.12524	1.02338	1.23723
BI-LISA	V2FC	VLDL-2_Free Cholesterol									mg/dL						bsl_inv_cog_ef	0.112301	0.0489484	2.29428	0.0223279	0.158484	1.11885	1.0165	1.23151
BI-LISA	V2PL	VLDL-2_Phospholipids									mg/dL						bsl_inv_cog_ef	0.128035	0.0494039	2.59159	0.00992755	0.154057	1.13659	1.03169	1.25216
BI-LISA	V2TG	VLDL-2_Triglycerides									mg/dL						bsl_inv_cog_ef	0.110874	0.0492795	2.2499	0.0250359	0.167833	1.11725	1.01439	1.23055
BI-LISA	V3CH	VLDL-3_Cholesterol									mg/dL						bsl_inv_cog_ef	0.117385	0.0471377	2.49026	0.0131983	0.155199	1.12455	1.02531	1.2334
BI-LISA	V3FC	VLDL-3_Free Cholesterol									mg/dL						bsl_inv_cog_ef	0.114496	0.047768	2.39692	0.0170236	0.155199	1.12131	1.02109	1.23136
BI-LISA	V3PL	VLDL-3_Phospholipids									mg/dL						bsl_inv_cog_ef	0.12796	0.0471782	2.71227	0.00699101	0.120512	1.13651	1.03613	1.24661
BI-LISA	V3TG	VLDL-3_Triglycerides									mg/dL						bsl_inv_cog_ef	0.105617	0.0474327	2.22667	0.0265645	0.174843	1.1114	1.01273	1.21968
BI-LISA	V4CH	VLDL-4_Cholesterol									mg/dL						bsl_inv_cog_ef	0.0999716	0.0463277	2.15792	0.0315698	0.197039	1.10514	1.00921	1.21019
BI-LISA	V4FC	VLDL-4_Free Cholesterol									mg/dL						bsl_inv_cog_ef	0.0882765	0.0464157	1.90187	0.0579565	0.265573	1.09229	0.997305	1.19632
BI-LISA	V4PL	VLDL-4_Phospholipids									mg/dL						bsl_inv_cog_ef	0.0851491	0.0460877	1.84754	0.0654578	0.29254	1.08888	0.994831	1.19182
BI-LISA	V4TG	VLDL-4_Triglycerides									mg/dL						bsl_inv_cog_ef	0.0899088	0.0453786	1.9813	0.0482892	0.241682	1.09407	1.00097	1.19584
BI-LISA	V5CH	VLDL-5_Cholesterol									mg/dL						bsl_inv_cog_ef	-0.0216859	0.0462925	-0.468454	0.639733	0.787698	0.978548	0.89367	1.07149
BI-LISA	V5FC	VLDL-5_Free Cholesterol									mg/dL						bsl_inv_cog_ef	-0.00704786	0.048889	-0.14416	0.885451	0.924499	0.992977	0.902244	1.09283
BI-LISA	V5PL	VLDL-5_Phospholipids									mg/dL						bsl_inv_cog_ef	-0.00394804	0.0468841	-0.0842085	0.932936	0.949704	0.99606	0.908609	1.09193
BI-LISA	V5TG	VLDL-5_Triglycerides									mg/dL						bsl_inv_cog_ef	-0.0616856	0.0450644	-1.36883	0.171873	0.467805	0.940178	0.860698	1.027
BI-LISA	V6CH	VLDL-6_Cholesterol									mg/dL						bsl_inv_cog_ef	0.0184519	0.047777	0.386209	0.699561	0.827585	1.01862	0.927566	1.11862
BI-LISA	V6FC	VLDL-6_Free Cholesterol									mg/dL						bsl_inv_cog_ef	0.0553708	0.0504205	1.09818	0.272832	0.564373	1.05693	0.957477	1.16672
BI-LISA	V6PL	VLDL-6_Phospholipids									mg/dL						bsl_inv_cog_ef	0.0563012	0.0504201	1.11664	0.264865	0.559624	1.05792	0.958369	1.1678
BI-LISA	V6TG	VLDL-6_Triglycerides									mg/dL						bsl_inv_cog_ef	0.0554649	0.0441125	1.25735	0.209411	0.508771	1.05703	0.96948	1.15249
BI-LISA	VLAB	VLDL_Apo-B									mg/dL						bsl_inv_cog_ef	0.0788888	0.0474728	1.66177	0.0973968	0.342307	1.08208	0.985942	1.1876
BI-LISA	VLCH	VLDL_Cholesterol									mg/dL						bsl_inv_cog_ef	0.0744318	0.047878	1.55461	0.120884	0.401468	1.07727	0.980778	1.18326
BI-LISA	VLFC	VLDL_Free Cholesterol									mg/dL						bsl_inv_cog_ef	0.0730134	0.0488929	1.49333	0.136193	0.403882	1.07574	0.977442	1.18393
BI-LISA	VLPL	VLDL_Phospholipids									mg/dL						bsl_inv_cog_ef	0.0754276	0.0491576	1.53441	0.125776	0.403882	1.07835	0.979296	1.18741
BI-LISA	VLTG	VLDL_Triglycerides									mg/dL						bsl_inv_cog_ef	0.0841798	0.0485401	1.73423	0.0837009	0.319333	1.08782	0.989101	1.1964
BI-QUANT	Acetoacetic acid	Acetoacetic acid	Lipids	Ketone Bodies					2.5	-	mmol/L	97.5	0.02	0.01	Other quantification	Other calibration method	bsl_inv_cog_ef	0.0175923	0.0698175	0.251975	0.801185	0.888276	1.01775	0.887586	1.167
BI-QUANT	Alanine	Alanine	Amino Acids	Aliphatic Amino Acids					2.5	0.29	mmol/L	97.5	0.63	0.02	Other quantification	Other calibration method	bsl_inv_cog_ef	0.0198562	0.0451512	0.439771	0.660332	0.794154	1.02005	0.933663	1.11444
BI-QUANT	Creatine	Creatine	Amino Acids	Creatine Metabolism					2.5	-	mmol/L	97.5	0.07	0.01	Other quantification	Other calibration method	bsl_inv_cog_ef	0.109601	0.0382509	2.86531	0.0043783	0.0970175	1.11583	1.03524	1.2027
BI-QUANT	Creatinine	Creatinine	Amino Acids	Creatine Metabolism					2.5	0.06	mmol/L	97.5	0.14	0.01	Other quantification	Other calibration method	bsl_inv_cog_ef	0.0413288	0.0544537	0.758972	0.448301	0.676374	1.04219	0.936692	1.15958
BI-QUANT	Glucose	Glucose	Carbohydrates	Glycolysis, Gluconeogenesis, and Pyruvate Metabolism					2.5	1.52	mmol/L	97.5	5.34	0.47	Other quantification	Other calibration method	bsl_inv_cog_ef	0.0354842	0.0509486	0.696471	0.486525	0.692912	1.03612	0.937653	1.14493
BI-QUANT	Glutamine	Glutamine	Amino Acids	Alpha Amino Acids					2.5	0.29	mmol/L	97.5	0.82	0.02	Other quantification	Other calibration method	bsl_inv_cog_ef	0.0372488	0.0436415	0.853518	0.393865	0.644123	1.03795	0.952859	1.13064
BI-QUANT	Histidine	Histidine	Amino Acids	Proteinogenic Amino Acids					2.5	0.07	mmol/L	97.5	0.17	0.02	Other quantification	Other calibration method	bsl_inv_cog_ef	-0.021452	0.0434977	-0.493176	0.622149	0.776614	0.978776	0.898789	1.06588
BI-QUANT	Isoleucine	Isoleucine	Amino Acids	Branched-Chain Amino Acid Metabolism					2.5	0.03	mmol/L	97.5	0.11	0.03	Other quantification	Other calibration method	bsl_inv_cog_ef	0.0724645	0.0434073	1.66941	0.0957925	0.342307	1.07515	0.987465	1.17063
BI-QUANT	Lactic acid	Lactic acid	Carbohydrates	Glycolysis, Gluconeogenesis, and Pyruvate Metabolism					2.5	2.23	mmol/L	97.5	7.14	0.03	Other quantification	Other calibration method	bsl_inv_cog_ef	0.0299876	0.0472497	0.634662	0.526	0.715505	1.03044	0.939299	1.13043
BI-QUANT	Tyrosine	Tyrosine	Amino Acids	Aromatic Amino Acids					2.5	-	mmol/L	97.5	0.08	0.03	Other quantification	Other calibration method	bsl_inv_cog_ef	-0.0722236	0.0414364	-1.743	0.0820761	0.319333	0.930323	0.857753	1.00903
BI-QUANT	Valine	Valine	Amino Acids	Branched-Chain Amino Acid Metabolism					2.5	0.15	mmol/L	97.5	0.36	0.03	Other quantification	Other calibration method	bsl_inv_cog_ef	-0.0226668	0.045751	-0.495438	0.620554	0.776614	0.977588	0.893741	1.0693
HPOS	HPOS-01.1	Hydroxyisovaleroyl Carnitine	Amino Acids	Branched-Chain Amino Acid Metabolism													bsl_inv_cog_ef	0.0949042	0.0524185	1.81051	0.0711819	0.303151	1.09955	0.992195	1.21853
HPOS	HPOS-02.1	Octenoylcarnitine (C8:1)	Lipids	Carnitine Metabolism	LMFA07070014	Fatty Acyls [FA]	Fatty esters [FA07]	Fatty acyl carnitines [FA0707]									bsl_inv_cog_ef	0.141353	0.0546971	2.58428	0.0102138	0.154057	1.15183	1.03474	1.28218
HPOS	HPOS-06.1	Symmetric/Asymmetric Dimethylarginine	Amino Acids	Urea cycle; Arginine and Proline Metabolism													bsl_inv_cog_ef	0.0188425	0.0528679	0.356407	0.721778	0.84014	1.01902	0.918716	1.13028
HPOS	HPOS-08.1	Carnitine	Lipids	Carnitine Metabolism		Fatty Acyls [FA]	Fatty esters [FA07]	Fatty acyl carnitines [FA0707]									bsl_inv_cog_ef	-0.00650907	0.0514917	-0.12641	0.899489	0.935675	0.993512	0.898137	1.09902
HPOS	HPOS-15.1	N1-Acetylspermidine	Amino Acids	Polyamine Metabolism													bsl_inv_cog_ef	0.032993	0.0536962	0.614439	0.539374	0.722885	1.03354	0.930297	1.14825
HPOS	HPOS-20.2	Proline Betaine	Amino Acids	Urea cycle; Arginine and Proline Metabolism													bsl_inv_cog_ef	-0.0375944	0.0499024	-0.75336	0.451804	0.676374	0.963103	0.873364	1.06206
HPOS	HPOS-24.1	Paraxanthine	Xenobiotics	Xanthine Metabolism													bsl_inv_cog_ef	-0.12506	0.0474921	-2.63327	0.00887927	0.146104	0.882444	0.80401	0.968531
HPOS	HPOS-27.1	Betaine	Amino Acids	Glycine, Serine and Threonine Metabolism													bsl_inv_cog_ef	-0.0118757	0.0554374	-0.214219	0.830517	0.910443	0.988195	0.886448	1.10162
HPOS	HPOS-28.1	N-Acetylputrescine	Amino Acids	Polyamine Metabolism													bsl_inv_cog_ef	-0.0252645	0.0558127	-0.452665	0.651105	0.788295	0.975052	0.874015	1.08777
HPOS	HPOS-31.1	Warfarin	Xenobiotics	Drugs													bsl_inv_cog_ef	-0.0223183	0.0491334	-0.454239	0.649974	0.788295	0.977929	0.888145	1.07679
HPOS	HPOS-32.1	Biliverdin	Cofactors and Vitamins	Hemoglobin and Porphyrin Metabolism													bsl_inv_cog_ef	-0.0372386	0.0546993	-0.680787	0.496513	0.699368	0.963446	0.865499	1.07248
HPOS	HPOS-33.1	Caffeine	Xenobiotics	Xanthine Metabolism													bsl_inv_cog_ef	-0.117393	0.0504473	-2.32704	0.0206049	0.155384	0.889236	0.805518	0.981654
HPOS	HPOS-34.1	Niacinamide	Cofactors and Vitamins	Nicotinate and Nicotinamide Metabolism													bsl_inv_cog_ef	0.0486986	0.0578267	0.842147	0.400353	0.644123	1.0499	0.937403	1.17591
HPOS	HPOS-35.1	Cotinine	Xenobiotics	Tobacco Metabolites													bsl_inv_cog_ef	0.0839886	0.0493742	1.70106	0.0899307	0.329944	1.08762	0.987297	1.19813
HPOS	HPOS-38.1	Metformin	Xenobiotics	Drugs													bsl_inv_cog_ef	-0.0468049	0.0673853	-0.694586	0.487833	0.692912	0.954274	0.836206	1.08901
HPOS	HPOS-43.1	Proline	Amino Acids	Urea cycle; Arginine and Proline Metabolism													bsl_inv_cog_ef	0.0353509	0.0580753	0.608708	0.543163	0.722885	1.03598	0.924524	1.16088
HPOS	HPOS-53.1	N-acetyl-D-mannosamine	Carbohydrates	Aminosugar Metabolism													bsl_inv_cog_ef	-0.0192023	0.0533785	-0.35974	0.719286	0.84014	0.980981	0.883535	1.08917
HPOS	HPOS-54.1	1,2-Dimyristoyl-sn-glycero-3-phosphocholine	Lipids	Glycerolipid Metabolism	LMGP01010477	Glycerophospholipids [GP]	Glycerophosphocholines [GP01]	Diacylglycerophosphocholines [GP0101]									bsl_inv_cog_ef	-0.0923992	0.0521149	-1.77299	0.0772088	0.31262	0.911741	0.82321	1.00979
HPOS	HPOS-55.1	Hypoxanthine	Nucleotides	Purine Metabolism													bsl_inv_cog_ef	-0.0724806	0.0540388	-1.34127	0.180812	0.48325	0.930084	0.836611	1.034
HPOS	HPOS-57.1	Urocanate	Amino Acids	Histidine Metabolism													bsl_inv_cog_ef	0.0214108	0.0521579	0.4105	0.681722	0.811787	1.02164	0.922361	1.13161
HPOS	HPOS-58.1	5'-Methylthioadenosine	Nucleotides	Purine Metabolism													bsl_inv_cog_ef	-0.0550733	0.0505288	-1.08994	0.276584	0.565669	0.946416	0.857178	1.04494
HPOS	HPOS-59.1	Cytosine	Nucleotides	Pyrimidine Metabolism													bsl_inv_cog_ef	-0.0611043	0.0523023	-1.16829	0.243584	0.540966	0.940725	0.849067	1.04228
HPOS	HPOS-61.1	Pipecolate; N-methyl proline	Amino Acids	Lysine Metabolism													bsl_inv_cog_ef	-0.0368562	0.0499589	-0.73773	0.461235	0.687107	0.963815	0.873912	1.06297
HPOS	HPOS-71.1	Hydroxybutyrylcarnitine	Lipids	Fatty Acid Metabolism	LMFA07070037	Fatty Acyls [FA]	Fatty esters [FA07]	Fatty acyl carnitines [FA0707]									bsl_inv_cog_ef	0.0671263	0.0568873	1.17999	0.238906	0.540526	1.06943	0.956597	1.19557
HPOS	HPOS-72.1	2-Hydroxyhippuric acid	Xenobiotics	Benzoate Metabolism													bsl_inv_cog_ef	-0.0397879	0.0547799	-0.726322	0.468188	0.688959	0.960993	0.863159	1.06992
LNEG	LNEG-0001.1	Bilirubin	Cofactors and Vitamins	Hemoglobin and Porphyrin Metabolism													bsl_inv_cog_ef	-0.129337	0.0464896	-2.78206	0.00567303	0.102682	0.878678	0.802152	0.962504
LNEG	LNEG-0002.1	FA(12:0)	Lipids	Fatty Acids	LMFA01010012	Fatty Acyls [FA]	Fatty Acids and Conjugates [FA01]	Straight chain fatty acids [FA0101]									bsl_inv_cog_ef	-0.00184102	0.0457626	-0.0402299	0.967931	0.975672	0.998161	0.912529	1.09183
LNEG	LNEG-0003.1	FA(14:0)	Lipids	Fatty Acids	LMFA01010014	Fatty Acyls [FA]	Fatty Acids and Conjugates [FA01]	Straight chain fatty acids [FA0101]									bsl_inv_cog_ef	-0.072273	0.0459072	-1.57433	0.11625	0.389654	0.930277	0.850228	1.01786
LNEG	LNEG-0004.1	FA(16:0)	Lipids	Fatty Acids	LMFA01010001	Fatty Acyls [FA]	Fatty Acids and Conjugates [FA01]	Straight chain fatty acids [FA0101]									bsl_inv_cog_ef	-0.0425715	0.0467702	-0.910227	0.363284	0.634951	0.958322	0.874379	1.05032
LNEG	LNEG-0005.1	FA(16:1)	Lipids	Fatty Acids		Fatty Acyls [FA]	Fatty Acids and Conjugates [FA01]	Unsaturated fatty acids [FA0103]									bsl_inv_cog_ef	-0.0789077	0.0474822	-1.66184	0.0973766	0.342307	0.924125	0.842002	1.01426
LNEG	LNEG-0006.1	FA(17:1)	Lipids	Fatty Acids		Fatty Acyls [FA]	Fatty Acids and Conjugates [FA01]	Unsaturated fatty acids [FA0103]									bsl_inv_cog_ef	-0.0681376	0.0462728	-1.47252	0.141715	0.40662	0.934132	0.853139	1.02281
LNEG	LNEG-0008.1	FA(18:1(OH))	Lipids	Fatty Acids		Fatty Acyls [FA]	Fatty Acids and Conjugates [FA01]	Hydroxy fatty acids [FA0105]									bsl_inv_cog_ef	0.0428122	0.0437929	0.977608	0.328895	0.620105	1.04374	0.957891	1.13729
LNEG	LNEG-0009.1	FA(18:1)	Lipids	Fatty Acids		Fatty Acyls [FA]	Fatty Acids and Conjugates [FA01]	Unsaturated fatty acids [FA0103]									bsl_inv_cog_ef	-0.047005	0.0464404	-1.01216	0.312111	0.604194	0.954083	0.871074	1.045
LNEG	LNEG-0010.1	FA(18:2(OH))	Lipids	Fatty Acids		Fatty Acyls [FA]	Fatty Acids and Conjugates [FA01]	Hydroxy fatty acids [FA0105]									bsl_inv_cog_ef	0.125347	0.0533338	2.35023	0.0192765	0.155199	1.13354	1.02103	1.25845
LNEG	LNEG-0011.1	FA(18:2)	Lipids	Fatty Acids		Fatty Acyls [FA]	Fatty Acids and Conjugates [FA01]	Unsaturated fatty acids [FA0103]									bsl_inv_cog_ef	0.0420032	0.047621	0.882032	0.378322	0.642724	1.0429	0.949961	1.14493
LNEG	LNEG-0012.1	FA(18:3)_1	Lipids	Fatty Acids		Fatty Acyls [FA]	Fatty Acids and Conjugates [FA01]	Unsaturated fatty acids [FA0103]									bsl_inv_cog_ef	-0.000194119	0.0464624	-0.00417799	0.996669	0.996669	0.999806	0.91278	1.09513
LNEG	LNEG-0013.1	FA(18:3)_2	Lipids	Fatty Acids		Fatty Acyls [FA]	Fatty Acids and Conjugates [FA01]	Unsaturated fatty acids [FA0103]									bsl_inv_cog_ef	0.0176115	0.0474707	0.370997	0.710848	0.838052	1.01777	0.927344	1.11701
LNEG	LNEG-0014.1	FA(18:4)	Lipids	Fatty Acids		Fatty Acyls [FA]	Fatty Acids and Conjugates [FA01]	Unsaturated fatty acids [FA0103]									bsl_inv_cog_ef	-0.0392458	0.0461936	-0.849594	0.39609	0.644123	0.961514	0.878284	1.05263
LNEG	LNEG-0016.1	FA(20:1)	Lipids	Fatty Acids		Fatty Acyls [FA]	Fatty Acids and Conjugates [FA01]	Unsaturated fatty acids [FA0103]									bsl_inv_cog_ef	-0.0305537	0.0465525	-0.656327	0.512014	0.705254	0.969908	0.885328	1.06257
LNEG	LNEG-0017.1	FA(20:2)	Lipids	Fatty Acids		Fatty Acyls [FA]	Fatty Acids and Conjugates [FA01]	Unsaturated fatty acids [FA0103]									bsl_inv_cog_ef	0.0618748	0.048922	1.26476	0.206737	0.506414	1.06383	0.96656	1.17089
LNEG	LNEG-0018.1	FA(20:3)	Lipids	Fatty Acids		Fatty Acyls [FA]	Fatty Acids and Conjugates [FA01]	Unsaturated fatty acids [FA0103]									bsl_inv_cog_ef	0.0217837	0.0455071	0.478688	0.632438	0.781374	1.02202	0.934812	1.11737
LNEG	LNEG-0019.1	FA(20:4)	Lipids	Fatty Acids		Fatty Acyls [FA]	Fatty Acids and Conjugates [FA01]	Unsaturated fatty acids [FA0103]									bsl_inv_cog_ef	0.0138051	0.047302	0.29185	0.770562	0.866283	1.0139	0.924126	1.1124
LNEG	LNEG-0020.1	FA(20:5)	Lipids	Fatty Acids		Fatty Acyls [FA]	Fatty Acids and Conjugates [FA01]	Unsaturated fatty acids [FA0103]									bsl_inv_cog_ef	-0.161523	0.051327	-3.14693	0.00178115	0.0716417	0.850847	0.769416	0.940897
LNEG	LNEG-0021.1	FA(22:4)	Lipids	Fatty Acids		Fatty Acyls [FA]	Fatty Acids and Conjugates [FA01]	Unsaturated fatty acids [FA0103]									bsl_inv_cog_ef	0.0320914	0.048938	0.655757	0.512381	0.705254	1.03261	0.938167	1.13656
LNEG	LNEG-0022.1	FA(22:5)_1	Lipids	Fatty Acids		Fatty Acyls [FA]	Fatty Acids and Conjugates [FA01]	Unsaturated fatty acids [FA0103]									bsl_inv_cog_ef	-0.0592987	0.0452536	-1.31037	0.19087	0.497086	0.942425	0.862435	1.02983
LNEG	LNEG-0023.1	FA(22:5)_2	Lipids	Fatty Acids		Fatty Acyls [FA]	Fatty Acids and Conjugates [FA01]	Unsaturated fatty acids [FA0103]									bsl_inv_cog_ef	0.0714273	0.0473406	1.5088	0.132188	0.403882	1.07404	0.978866	1.17847
LNEG	LNEG-0024.1	FA(22:6)	Lipids	Fatty Acids		Fatty Acyls [FA]	Fatty Acids and Conjugates [FA01]	Unsaturated fatty acids [FA0103]									bsl_inv_cog_ef	-0.0671559	0.0450907	-1.48935	0.137231	0.403882	0.935049	0.855958	1.02145
LNEG	LNEG-0025.1	LPA(16:0/0:0)	Lipids	Phospholipid Metabolism	LMGP10050006	Glycerophospholipids [GP]	Glycerophosphates [GP10]	Monoacylglycerophosphates [GP1005]									bsl_inv_cog_ef	-0.0531171	0.0819721	-0.64799	0.517386	0.709446	0.948269	0.807524	1.11354
LNEG	LNEG-0026.1	LPA(18:1/0:0)	Lipids	Phospholipid Metabolism		Glycerophospholipids [GP]	Glycerophosphates [GP10]	Monoacylglycerophosphates [GP1005]									bsl_inv_cog_ef	-0.118359	0.0662177	-1.78743	0.0746718	0.310703	0.888377	0.780246	1.01149
LNEG	LNEG-0027.1	LPA(18:2/0:0)	Lipids	Phospholipid Metabolism		Glycerophospholipids [GP]	Glycerophosphates [GP10]	Monoacylglycerophosphates [GP1005]									bsl_inv_cog_ef	-0.109429	0.0971574	-1.1263	0.260753	0.559624	0.896346	0.740924	1.08437
LNEG	LNEG-0028.1	LPA(20:4/0:0)	Lipids	Phospholipid Metabolism		Glycerophospholipids [GP]	Glycerophosphates [GP10]	Monoacylglycerophosphates [GP1005]									bsl_inv_cog_ef	-0.0548949	0.0469511	-1.16919	0.243064	0.540966	0.946585	0.863364	1.03783
LNEG	LNEG-0037.2	LPC(18:1/0:0)	Lipids	Phospholipid Metabolism		Glycerophospholipids [GP]	Glycerophosphocholines [GP01]	Monoacylglycerophosphocholines [GP0105]									bsl_inv_cog_ef	-0.131499	0.0460758	-2.85397	0.00455607	0.0970175	0.87678	0.80107	0.959647
LNEG	LNEG-0040.1	LPC(20:3/0:0)	Lipids	Phospholipid Metabolism		Glycerophospholipids [GP]	Glycerophosphocholines [GP01]	Monoacylglycerophosphocholines [GP0105]									bsl_inv_cog_ef	-0.0378446	0.043888	-0.862299	0.389071	0.644123	0.962863	0.883499	1.04936
LNEG	LNEG-0043.1	LPE(18:0/0:0)	Lipids	Phospholipid Metabolism	LMGP02050001	Glycerophospholipids [GP]	Glycerophosphoethanolamines [GP02]	Monoacylglycerophosphoethanolamines [GP0205]									bsl_inv_cog_ef	-0.00984575	0.0472294	-0.208467	0.834977	0.910443	0.990203	0.902655	1.08624
LNEG	LNEG-0044.1	LPE(18:1/0:0)	Lipids	Phospholipid Metabolism		Glycerophospholipids [GP]	Glycerophosphoethanolamines [GP02]	Monoacylglycerophosphoethanolamines [GP0205]									bsl_inv_cog_ef	-0.0892468	0.0461577	-1.93352	0.0539206	0.263774	0.91462	0.835508	1.00122
LNEG	LNEG-0045.1	LPE(18:2/0:0)	Lipids	Phospholipid Metabolism		Glycerophospholipids [GP]	Glycerophosphoethanolamines [GP02]	Monoacylglycerophosphoethanolamines [GP0205]									bsl_inv_cog_ef	-0.0266813	0.0468679	-0.569287	0.5695	0.735887	0.973672	0.888214	1.06735
LPOS	LPOS-0001.1	CAR(8:0)	Lipids	Carnitine Metabolism	LMFA07070095	Fatty Acyls [FA]	Fatty esters [FA07]	Fatty acyl carnitines [FA0707]									bsl_inv_cog_ef	0.0275241	0.047085	0.584563	0.559187	0.735887	1.02791	0.93729	1.12728
LPOS	LPOS-0002.1	CAR(10:0)	Lipids	Carnitine Metabolism	LMFA07070059	Fatty Acyls [FA]	Fatty esters [FA07]	Fatty acyl carnitines [FA0707]									bsl_inv_cog_ef	0.00769951	0.0473866	0.162483	0.871012	0.924499	1.00773	0.918349	1.10581
LPOS	LPOS-0003.1	CAR(10:0-OH)	Lipids	Carnitine Metabolism		Fatty Acyls [FA]	Fatty esters [FA07]	Fatty acyl carnitines [FA0707]									bsl_inv_cog_ef	-0.0273346	0.0482719	-0.566264	0.571547	0.735887	0.973036	0.885195	1.06959
LPOS	LPOS-0004.1	CAR(10:1)	Lipids	Carnitine Metabolism		Fatty Acyls [FA]	Fatty esters [FA07]	Fatty acyl carnitines [FA0707]									bsl_inv_cog_ef	0.101578	0.0513743	1.97722	0.048737	0.241682	1.10692	1.00089	1.22418
LPOS	LPOS-0006.1	CAR(12:0)	Lipids	Carnitine Metabolism	LMFA07070062	Fatty Acyls [FA]	Fatty esters [FA07]	Fatty acyl carnitines [FA0707]									bsl_inv_cog_ef	0.0289283	0.0463061	0.62472	0.532529	0.716638	1.02935	0.940041	1.12715
LPOS	LPOS-0007.1	CAR(12:0-OH)	Lipids	Carnitine Metabolism		Fatty Acyls [FA]	Fatty esters [FA07]	Fatty acyl carnitines [FA0707]									bsl_inv_cog_ef	-0.0146742	0.0483788	-0.303318	0.761813	0.859116	0.985433	0.896285	1.08345
LPOS	LPOS-0010.1	CAR(12:1-OH)	Lipids	Carnitine Metabolism		Fatty Acyls [FA]	Fatty esters [FA07]	Fatty acyl carnitines [FA0707]									bsl_inv_cog_ef	0.0159347	0.0507067	0.314252	0.753502	0.855071	1.01606	0.919937	1.12223
LPOS	LPOS-0012.1	CAR(14:0)	Lipids	Carnitine Metabolism	LMFA07070107	Fatty Acyls [FA]	Fatty esters [FA07]	Fatty acyl carnitines [FA0707]									bsl_inv_cog_ef	-0.00854353	0.0466878	-0.182993	0.854901	0.916576	0.991493	0.904791	1.0865
LPOS	LPOS-0013.1	CAR(14:0-OH)	Lipids	Carnitine Metabolism		Fatty Acyls [FA]	Fatty esters [FA07]	Fatty acyl carnitines [FA0707]									bsl_inv_cog_ef	-0.00186433	0.0500099	-0.0372791	0.970282	0.975672	0.998137	0.904943	1.10093
LPOS	LPOS-0014.1	CAR(14:1)	Lipids	Carnitine Metabolism		Fatty Acyls [FA]	Fatty esters [FA07]	Fatty acyl carnitines [FA0707]									bsl_inv_cog_ef	0.0212813	0.0460691	0.461942	0.644386	0.788295	1.02151	0.933313	1.11804
LPOS	LPOS-0015.1	CAR(14:2)	Lipids	Carnitine Metabolism		Fatty Acyls [FA]	Fatty esters [FA07]	Fatty acyl carnitines [FA0707]									bsl_inv_cog_ef	0.0997575	0.048063	2.07556	0.0386051	0.209183	1.1049	1.00557	1.21405
LPOS	LPOS-0016.1	CAR(16:0)	Lipids	Carnitine Metabolism	LMFA07070004	Fatty Acyls [FA]	Fatty esters [FA07]	Fatty acyl carnitines [FA0707]									bsl_inv_cog_ef	-0.0488783	0.0499	-0.979526	0.327942	0.620105	0.952297	0.863568	1.05014
LPOS	LPOS-0018.1	CAR(16:1)_2	Lipids	Carnitine Metabolism		Fatty Acyls [FA]	Fatty esters [FA07]	Fatty acyl carnitines [FA0707]									bsl_inv_cog_ef	0.0146277	0.0451673	0.323856	0.746225	0.854436	1.01474	0.928764	1.10866
LPOS	LPOS-0019.1	CAR(18:0)	Lipids	Carnitine Metabolism	LMFA07070051	Fatty Acyls [FA]	Fatty esters [FA07]	Fatty acyl carnitines [FA0707]									bsl_inv_cog_ef	-0.113197	0.0534042	-2.11962	0.0346839	0.201445	0.892975	0.804231	0.991512
LPOS	LPOS-0020.1	CAR(18:0-DC)	Lipids	Carnitine Metabolism		Fatty Acyls [FA]	Fatty esters [FA07]	Fatty acyl carnitines [FA0707]									bsl_inv_cog_ef	0.0363911	0.0460149	0.790856	0.42952	0.667086	1.03706	0.947623	1.13494
LPOS	LPOS-0021.1	CAR(18:1)	Lipids	Carnitine Metabolism		Fatty Acyls [FA]	Fatty esters [FA07]	Fatty acyl carnitines [FA0707]									bsl_inv_cog_ef	-0.057365	0.0485255	-1.18216	0.237879	0.540526	0.944249	0.85858	1.03847
LPOS	LPOS-0023.1	CAR(18:2)	Lipids	Carnitine Metabolism		Fatty Acyls [FA]	Fatty esters [FA07]	Fatty acyl carnitines [FA0707]									bsl_inv_cog_ef	0.108535	0.0509681	2.12947	0.0338561	0.201445	1.11464	1.00867	1.23175
LPOS	LPOS-0024.1	CAR(18:3)	Lipids	Carnitine Metabolism		Fatty Acyls [FA]	Fatty esters [FA07]	Fatty acyl carnitines [FA0707]									bsl_inv_cog_ef	0.0292425	0.0460889	0.63448	0.526149	0.715505	1.02967	0.940737	1.12702
LPOS	LPOS-0025.1	CAR(20:1)	Lipids	Carnitine Metabolism		Fatty Acyls [FA]	Fatty esters [FA07]	Fatty acyl carnitines [FA0707]									bsl_inv_cog_ef	-0.0471357	0.0496523	-0.949316	0.343062	0.628337	0.953958	0.865495	1.05146
LPOS	LPOS-0026.1	CAR(20:2)	Lipids	Carnitine Metabolism		Fatty Acyls [FA]	Fatty esters [FA07]	Fatty acyl carnitines [FA0707]									bsl_inv_cog_ef	0.0879049	0.0538621	1.63204	0.103498	0.360252	1.09188	0.98249	1.21346
LPOS	LPOS-0027.1	CAR(20:3)	Lipids	Carnitine Metabolism		Fatty Acyls [FA]	Fatty esters [FA07]	Fatty acyl carnitines [FA0707]									bsl_inv_cog_ef	0.0483026	0.0525779	0.918686	0.358841	0.634951	1.04949	0.946722	1.16341
LPOS	LPOS-0028.1	CAR(20:4)	Lipids	Carnitine Metabolism		Fatty Acyls [FA]	Fatty esters [FA07]	Fatty acyl carnitines [FA0707]									bsl_inv_cog_ef	0.028507	0.0513828	0.554798	0.579359	0.735887	1.02892	0.930342	1.13794
LPOS	LPOS-0029.1	CAR(24:0)	Lipids	Carnitine Metabolism		Fatty Acyls [FA]	Fatty esters [FA07]	Fatty acyl carnitines [FA0707]									bsl_inv_cog_ef	-0.0739739	0.0487004	-1.51896	0.129602	0.403882	0.928696	0.844149	1.02171
LPOS	LPOS-0030.1	CAR(26:0)	Lipids	Carnitine Metabolism	LMFA07070069	Fatty Acyls [FA]	Fatty esters [FA07]	Fatty acyl carnitines [FA0707]									bsl_inv_cog_ef	-0.037137	0.0522726	-0.710449	0.477861	0.688987	0.963544	0.869714	1.0675
LPOS	LPOS-0031.1	CAR(26:1)	Lipids	Carnitine Metabolism		Fatty Acyls [FA]	Fatty esters [FA07]	Fatty acyl carnitines [FA0707]									bsl_inv_cog_ef	-0.0193255	0.0500324	-0.386261	0.699519	0.827585	0.98086	0.889239	1.08192
LPOS	LPOS-0032.1	CE(18:1)	Lipids	Sterols		Sterol Lipids [ST]	Sterols [ST01]	Steryl esters [ST0102]									bsl_inv_cog_ef	0.011325	0.0438412	0.258319	0.7963	0.886956	1.01139	0.928111	1.10214
LPOS	LPOS-0033.1	CE(18:2)	Lipids	Sterols		Sterol Lipids [ST]	Sterols [ST01]	Steryl esters [ST0102]									bsl_inv_cog_ef	0.0229849	0.0474543	0.484359	0.628409	0.779055	1.02325	0.93237	1.12299
LPOS	LPOS-0034.1	CE(20:4)	Lipids	Sterols		Sterol Lipids [ST]	Sterols [ST01]	Steryl esters [ST0102]									bsl_inv_cog_ef	0.0509281	0.0456835	1.1148	0.265638	0.559624	1.05225	0.962124	1.15081
LPOS	LPOS-0035.1	CE(20:5)	Lipids	Sterols		Sterol Lipids [ST]	Sterols [ST01]	Steryl esters [ST0102]									bsl_inv_cog_ef	-0.139815	0.0482423	-2.89818	0.00397033	0.0958173	0.869519	0.791069	0.955749
LPOS	LPOS-0036.1	CE(22:6)	Lipids	Sterols		Sterol Lipids [ST]	Sterols [ST01]	Steryl esters [ST0102]									bsl_inv_cog_ef	-0.0559091	0.0497238	-1.12439	0.261554	0.559624	0.945625	0.857814	1.04242
LPOS	LPOS-0038.1	Cer(d16:1/22:0)	Lipids	Sphingolipid Metabolism	LMSP02010016	Sphingolipids [SP]	Ceramides [SP02]	N-acylsphingosines (ceramides) [SP0201]									bsl_inv_cog_ef	-0.143571	0.0481969	-2.97884	0.00307862	0.0814335	0.866259	0.788174	0.952081
LPOS	LPOS-0039.1	Cer(d16:1/24:0)	Lipids	Sphingolipid Metabolism	LMSP02010050	Sphingolipids [SP]	Ceramides [SP02]	N-acylsphingosines (ceramides) [SP0201]									bsl_inv_cog_ef	-0.179545	0.0471288	-3.80968	0.000162167	0.0144157	0.83565	0.761917	0.916519
LPOS	LPOS-0040.1	Cer(d16:1/24:1)	Lipids	Sphingolipid Metabolism		Sphingolipids [SP]	Ceramides [SP02]	N-acylsphingosines (ceramides) [SP0201]									bsl_inv_cog_ef	-0.109184	0.046266	-2.35991	0.0187828	0.155199	0.896566	0.818841	0.981668
LPOS	LPOS-0041.1	Cer(d18:1/16:0)	Lipids	Sphingolipid Metabolism	LMSP02010004	Sphingolipids [SP]	Ceramides [SP02]	N-acylsphingosines (ceramides) [SP0201]									bsl_inv_cog_ef	0.0742099	0.0484346	1.53217	0.126311	0.403882	1.07703	0.979491	1.18429
LPOS	LPOS-0042.1	Cer(d18:1/18:0)	Lipids	Sphingolipid Metabolism	LMSP02010006	Sphingolipids [SP]	Ceramides [SP02]	N-acylsphingosines (ceramides) [SP0201]									bsl_inv_cog_ef	0.109892	0.046404	2.36815	0.0183757	0.155199	1.11616	1.01912	1.22243
LPOS	LPOS-0043.1	Cer(d18:1/20:0)	Lipids	Sphingolipid Metabolism	LMSP02010007	Sphingolipids [SP]	Ceramides [SP02]	N-acylsphingosines (ceramides) [SP0201]									bsl_inv_cog_ef	0.0260359	0.0462713	0.562678	0.573985	0.735887	1.02638	0.93739	1.12381
LPOS	LPOS-0044.1	Cer(d18:1/22:0)	Lipids	Sphingolipid Metabolism	LMSP02010008	Sphingolipids [SP]	Ceramides [SP02]	N-acylsphingosines (ceramides) [SP0201]									bsl_inv_cog_ef	-0.0428464	0.0519112	-0.825379	0.409673	0.650446	0.958059	0.865375	1.06067
LPOS	LPOS-0045.1	Cer(d18:1/24:0)	Lipids	Sphingolipid Metabolism	LMSP02010012	Sphingolipids [SP]	Ceramides [SP02]	N-acylsphingosines (ceramides) [SP0201]									bsl_inv_cog_ef	-0.0875566	0.0483822	-1.80969	0.0711324	0.303151	0.916167	0.83328	1.0073
LPOS	LPOS-0046.1	Cer(d18:1/24:1)	Lipids	Sphingolipid Metabolism		Sphingolipids [SP]	Ceramides [SP02]	N-acylsphingosines (ceramides) [SP0201]									bsl_inv_cog_ef	0.0157711	0.0454501	0.346999	0.728784	0.840411	1.0159	0.929312	1.11055
LPOS	LPOS-0047.1	Cer(d18:1/25:0)	Lipids	Sphingolipid Metabolism	LMSP02010013	Sphingolipids [SP]	Ceramides [SP02]	N-acylsphingosines (ceramides) [SP0201]									bsl_inv_cog_ef	-0.0685618	0.0494352	-1.3869	0.166282	0.456017	0.933736	0.847508	1.02874
LPOS	LPOS-0048.1	Cer(d18:1/26:1)	Lipids	Sphingolipid Metabolism		Sphingolipids [SP]	Ceramides [SP02]	N-acylsphingosines (ceramides) [SP0201]									bsl_inv_cog_ef	-0.111594	0.048163	-2.31701	0.0210327	0.155384	0.894407	0.813838	0.982952
LPOS	LPOS-0049.1	Cer(d18:2/22:0)	Lipids	Sphingolipid Metabolism		Sphingolipids [SP]	Ceramides [SP02]	N-acylsphingosines (ceramides) [SP0201]									bsl_inv_cog_ef	-0.0393728	0.0503703	-0.781667	0.434896	0.667086	0.961392	0.871013	1.06115
LPOS	LPOS-0050.1	Cer(d18:2/24:0)	Lipids	Sphingolipid Metabolism		Sphingolipids [SP]	Ceramides [SP02]	N-acylsphingosines (ceramides) [SP0201]									bsl_inv_cog_ef	-0.0769236	0.0478526	-1.60751	0.108771	0.374999	0.925961	0.843062	1.01701
LPOS	LPOS-0053.1	Cer(d19:1/24:0)	Lipids	Sphingolipid Metabolism		Sphingolipids [SP]	Ceramides [SP02]	N-acylsphingosines (ceramides) [SP0201]									bsl_inv_cog_ef	-0.198752	0.0452487	-4.39244	1.45445e-05	0.00526511	0.819753	0.750182	0.895776
LPOS	LPOS-0054.1	Cer(d41:1); Cer(d18:1/23:0); Cer(d17:1/24:0)	Lipids	Sphingolipid Metabolism		Sphingolipids [SP]	Ceramides [SP02]	N-acylsphingosines (ceramides) [SP0201]									bsl_inv_cog_ef	-0.114905	0.0483751	-2.3753	0.0180287	0.155199	0.89145	0.810811	0.98011
LPOS	LPOS-0055.1	Cholesterol	Lipids	Sterols	LMST01010001	Sterol Lipids [ST]	Sterols [ST01]	Cholesterol and derivatives [ST0101]									bsl_inv_cog_ef	-0.0184252	0.0531378	-0.346744	0.728975	0.840411	0.981743	0.884639	1.08951
LPOS	LPOS-0056.1	DG(16:0/16:0)	Lipids	Glycerolipid Metabolism	LMGL02010009	Glycerolipids [GL]	Diradylglycerols [GL02]	Diacylglycerols [GL0201]									bsl_inv_cog_ef	-0.0165559	0.0461562	-0.358694	0.720023	0.84014	0.98358	0.898506	1.07671
LPOS	LPOS-0057.1	DG(16:0/18:1)	Lipids	Glycerolipid Metabolism		Glycerolipids [GL]	Diradylglycerols [GL02]	Diacylglycerols [GL0201]									bsl_inv_cog_ef	-0.00800668	0.0469647	-0.170483	0.864721	0.920674	0.992025	0.904785	1.08768
LPOS	LPOS-0058.1	DG(18:0/16:0)	Lipids	Glycerolipid Metabolism	LMGL02010003	Glycerolipids [GL]	Diradylglycerols [GL02]	Diacylglycerols [GL0201]									bsl_inv_cog_ef	-0.0279837	0.0457579	-0.611559	0.541194	0.722885	0.972404	0.88899	1.06365
LPOS	LPOS-0059.1	DG(18:0/18:1)	Lipids	Glycerolipid Metabolism		Glycerolipids [GL]	Diradylglycerols [GL02]	Diacylglycerols [GL0201]									bsl_inv_cog_ef	0.000504422	0.0466654	0.0108093	0.991381	0.994127	1.0005	0.913054	1.09633
LPOS	LPOS-0060.1	DG(18:2/18:1)	Lipids	Glycerolipid Metabolism		Glycerolipids [GL]	Diradylglycerols [GL02]	Diacylglycerols [GL0201]									bsl_inv_cog_ef	0.0690348	0.0460812	1.49811	0.134932	0.403882	1.07147	0.978941	1.17275
LPOS	LPOS-0061.1	DG(32:1)	Lipids	Glycerolipid Metabolism		Glycerolipids [GL]	Diradylglycerols [GL02]	Diacylglycerols [GL0201]									bsl_inv_cog_ef	-0.0319643	0.046107	-0.693264	0.488566	0.692912	0.968541	0.884853	1.06014
LPOS	LPOS-0062.1	DG(34:2)	Lipids	Glycerolipid Metabolism		Glycerolipids [GL]	Diradylglycerols [GL02]	Diacylglycerols [GL0201]									bsl_inv_cog_ef	0.0420192	0.0468256	0.897356	0.370096	0.634951	1.04291	0.951459	1.14316
LPOS	LPOS-0063.1	DG(36:2); DG(18:1/18:1); DG(18:0/18:2)	Lipids	Glycerolipid Metabolism		Glycerolipids [GL]	Diradylglycerols [GL02]	Diacylglycerols [GL0201]									bsl_inv_cog_ef	-0.021374	0.0465114	-0.459544	0.646105	0.788295	0.978853	0.893565	1.07228
LPOS	LPOS-0064.1	DG(36:4)_1; DG(18:2/18:2); DG(18:1/18:3)	Lipids	Glycerolipid Metabolism		Glycerolipids [GL]	Diradylglycerols [GL02]	Diacylglycerols [GL0201]									bsl_inv_cog_ef	0.0967543	0.045523	2.12539	0.0341965	0.201445	1.10159	1.00756	1.2044
LPOS	LPOS-0066.1	HexCer(d16:1/24:0)	Lipids	Sphingolipid Metabolism		Sphingolipids [SP]	Neutral glycosphingolipids [SP05]	Simple Glc series [SP0501]									bsl_inv_cog_ef	-0.186271	0.0495543	-3.75894	0.000197388	0.0144157	0.830048	0.75322	0.914713
LPOS	LPOS-0067.1	HexCer(d18:1/22:0)	Lipids	Sphingolipid Metabolism		Sphingolipids [SP]	Neutral glycosphingolipids [SP05]	Simple Glc series [SP0501]									bsl_inv_cog_ef	-0.0302532	0.053426	-0.566264	0.571548	0.735887	0.9702	0.873744	1.0773
LPOS	LPOS-0068.1	HexCer(d18:1/16:0)	Lipids	Sphingolipid Metabolism		Sphingolipids [SP]	Neutral glycosphingolipids [SP05]	Simple Glc series [SP0501]									bsl_inv_cog_ef	0.0751225	0.0507881	1.47913	0.139931	0.40662	1.07802	0.975874	1.19085
LPOS	LPOS-0069.1	HexCer(d18:1/20:0)	Lipids	Sphingolipid Metabolism		Sphingolipids [SP]	Neutral glycosphingolipids [SP05]	Simple Glc series [SP0501]									bsl_inv_cog_ef	-0.0464	0.0515494	-0.900109	0.368631	0.634951	0.95466	0.862917	1.05616
LPOS	LPOS-0070.1	HexCer(d18:1/24:0)	Lipids	Sphingolipid Metabolism		Sphingolipids [SP]	Neutral glycosphingolipids [SP05]	Simple Glc series [SP0501]									bsl_inv_cog_ef	-0.0305887	0.053154	-0.575473	0.565311	0.735887	0.969874	0.873916	1.07637
LPOS	LPOS-0071.1	LacCer(d18:1/16:0)	Lipids	Sphingolipid Metabolism	LMSP0501AB03	Sphingolipids [SP]	Neutral glycosphingolipids [SP05]	Simple Glc series [SP0501]									bsl_inv_cog_ef	0.0278511	0.0513544	0.542331	0.587907	0.741542	1.02824	0.929783	1.13713
LPOS	LPOS-0076.1	LPC(0:0/14:0)	Lipids	Phospholipid Metabolism	LMGP01050073	Glycerophospholipids [GP]	Glycerophosphocholines [GP01]	Monoacylglycerophosphocholines [GP0105]									bsl_inv_cog_ef	-0.097765	0.0455234	-2.14758	0.0323776	0.198656	0.906862	0.829451	0.991497
LPOS	LPOS-0078.1	LPC(0:0/16:0)	Lipids	Phospholipid Metabolism	LMGP01050074	Glycerophospholipids [GP]	Glycerophosphocholines [GP01]	Monoacylglycerophosphocholines [GP0105]									bsl_inv_cog_ef	-0.0605433	0.0536958	-1.12752	0.260231	0.559624	0.941253	0.847227	1.04571
LPOS	LPOS-0079.1	LPC(0:0/16:1)	Lipids	Phospholipid Metabolism		Glycerophospholipids [GP]	Glycerophosphocholines [GP01]	Monoacylglycerophosphocholines [GP0105]									bsl_inv_cog_ef	-0.109715	0.0439419	-2.49682	0.0129527	0.155199	0.896089	0.822143	0.976687
LPOS	LPOS-0080.1	LPC(0:0/18:0)	Lipids	Phospholipid Metabolism	LMGP01050076	Glycerophospholipids [GP]	Glycerophosphocholines [GP01]	Monoacylglycerophosphocholines [GP0105]									bsl_inv_cog_ef	0.00543083	0.050126	0.108344	0.91378	0.943058	1.00545	0.911361	1.10924
LPOS	LPOS-0081.1	LPC(0:0/18:1)	Lipids	Phospholipid Metabolism		Glycerophospholipids [GP]	Glycerophosphocholines [GP01]	Monoacylglycerophosphocholines [GP0105]									bsl_inv_cog_ef	-0.127353	0.0456806	-2.78791	0.00557078	0.102682	0.880423	0.805021	0.962887
LPOS	LPOS-0082.1	LPC(0:0/18:2)	Lipids	Phospholipid Metabolism		Glycerophospholipids [GP]	Glycerophosphocholines [GP01]	Monoacylglycerophosphocholines [GP0105]									bsl_inv_cog_ef	-0.0502543	0.0465198	-1.08028	0.280701	0.570653	0.950988	0.868113	1.04177
LPOS	LPOS-0083.1	LPC(0:0/18:3)	Lipids	Phospholipid Metabolism		Glycerophospholipids [GP]	Glycerophosphocholines [GP01]	Monoacylglycerophosphocholines [GP0105]									bsl_inv_cog_ef	-0.0644401	0.045678	-1.41075	0.159135	0.44313	0.937592	0.857299	1.02541
LPOS	LPOS-0084.1	LPC(0:0/20:3)	Lipids	Phospholipid Metabolism		Glycerophospholipids [GP]	Glycerophosphocholines [GP01]	Monoacylglycerophosphocholines [GP0105]									bsl_inv_cog_ef	-0.0318444	0.0438327	-0.7265	0.467979	0.688959	0.968657	0.888912	1.05556
LPOS	LPOS-0085.1	LPC(0:0/20:4)	Lipids	Phospholipid Metabolism		Glycerophospholipids [GP]	Glycerophosphocholines [GP01]	Monoacylglycerophosphocholines [GP0105]									bsl_inv_cog_ef	-0.0572494	0.0471183	-1.21501	0.225114	0.529163	0.944359	0.861051	1.03573
LPOS	LPOS-0086.1	LPC(0:0/20:5)	Lipids	Phospholipid Metabolism		Glycerophospholipids [GP]	Glycerophosphocholines [GP01]	Monoacylglycerophosphocholines [GP0105]									bsl_inv_cog_ef	-0.182033	0.0484559	-3.75668	0.000199112	0.0144157	0.833573	0.758049	0.916622
LPOS	LPOS-0087.1	LPC(0:0/22:6)	Lipids	Phospholipid Metabolism		Glycerophospholipids [GP]	Glycerophosphocholines [GP01]	Monoacylglycerophosphocholines [GP0105]									bsl_inv_cog_ef	-0.104269	0.0475071	-2.19481	0.0287798	0.182777	0.900983	0.820876	0.988907
LPOS	LPOS-0088.1	LPC(14:0/0:0)	Lipids	Phospholipid Metabolism	LMGP01050012	Glycerophospholipids [GP]	Glycerophosphocholines [GP01]	Monoacylglycerophosphocholines [GP0105]									bsl_inv_cog_ef	-0.0948473	0.0455468	-2.08242	0.0379712	0.209183	0.909512	0.831837	0.99444
LPOS	LPOS-0089.1	LPC(15:0/0:0)	Lipids	Phospholipid Metabolism	LMGP01050016	Glycerophospholipids [GP]	Glycerophosphocholines [GP01]	Monoacylglycerophosphocholines [GP0105]									bsl_inv_cog_ef	-0.0515684	0.0486441	-1.06012	0.289764	0.582087	0.949739	0.863371	1.04475
LPOS	LPOS-0090.1	LPC(16:0/0:0)	Lipids	Phospholipid Metabolism	LMGP01050018	Glycerophospholipids [GP]	Glycerophosphocholines [GP01]	Monoacylglycerophosphocholines [GP0105]									bsl_inv_cog_ef	-0.0551322	0.0534744	-1.031	0.303194	0.599715	0.94636	0.852193	1.05093
LPOS	LPOS-0091.1	LPC(16:1/0:0)	Lipids	Phospholipid Metabolism		Glycerophospholipids [GP]	Glycerophosphocholines [GP01]	Monoacylglycerophosphocholines [GP0105]									bsl_inv_cog_ef	-0.105974	0.0441299	-2.4014	0.0168107	0.155199	0.899448	0.824921	0.98071
LPOS	LPOS-0092.1	LPC(17:0/0:0)	Lipids	Phospholipid Metabolism	LMGP01050024	Glycerophospholipids [GP]	Glycerophosphocholines [GP01]	Monoacylglycerophosphocholines [GP0105]									bsl_inv_cog_ef	0.0184727	0.0501904	0.368052	0.713039	0.838052	1.01864	0.923208	1.12395
LPOS	LPOS-0093.1	LPC(17:1/0:0)	Lipids	Phospholipid Metabolism		Glycerophospholipids [GP]	Glycerophosphocholines [GP01]	Monoacylglycerophosphocholines [GP0105]									bsl_inv_cog_ef	-0.109903	0.0458716	-2.39588	0.0170621	0.155199	0.895921	0.818885	0.980204
LPOS	LPOS-0094.1	LPC(18:0/0:0)	Lipids	Phospholipid Metabolism	LMGP01050026	Glycerophospholipids [GP]	Glycerophosphocholines [GP01]	Monoacylglycerophosphocholines [GP0105]									bsl_inv_cog_ef	0.0111713	0.0501377	0.222812	0.823801	0.909195	1.01123	0.916587	1.11565
LPOS	LPOS-0096.1	LPC(18:1/0:0)_2	Lipids	Phospholipid Metabolism		Glycerophospholipids [GP]	Glycerophosphocholines [GP01]	Monoacylglycerophosphocholines [GP0105]									bsl_inv_cog_ef	-0.12806	0.0459167	-2.78895	0.00555324	0.102682	0.879801	0.80408	0.962652
LPOS	LPOS-0097.1	LPC(18:2/0:0)	Lipids	Phospholipid Metabolism		Glycerophospholipids [GP]	Glycerophosphocholines [GP01]	Monoacylglycerophosphocholines [GP0105]									bsl_inv_cog_ef	-0.0513449	0.0465564	-1.10285	0.270786	0.56336	0.949951	0.867105	1.04071
LPOS	LPOS-0098.1	LPC(18:3/0:0)_1	Lipids	Phospholipid Metabolism		Glycerophospholipids [GP]	Glycerophosphocholines [GP01]	Monoacylglycerophosphocholines [GP0105]									bsl_inv_cog_ef	-0.0660939	0.0452258	-1.46142	0.144724	0.409299	0.936043	0.856641	1.0228
LPOS	LPOS-0100.1	LPC(19:0/0:0)	Lipids	Phospholipid Metabolism	LMGP01050041	Glycerophospholipids [GP]	Glycerophosphocholines [GP01]	Monoacylglycerophosphocholines [GP0105]									bsl_inv_cog_ef	-0.0155932	0.0502503	-0.310311	0.756494	0.855784	0.984528	0.892183	1.08643
LPOS	LPOS-0101.1	LPC(20:0/0:0)	Lipids	Phospholipid Metabolism	LMGP01050045	Glycerophospholipids [GP]	Glycerophosphocholines [GP01]	Monoacylglycerophosphocholines [GP0105]									bsl_inv_cog_ef	-0.0364176	0.0483285	-0.753544	0.451589	0.676374	0.964238	0.877094	1.06004
LPOS	LPOS-0102.1	LPC(20:1/0:0)	Lipids	Phospholipid Metabolism		Glycerophospholipids [GP]	Glycerophosphocholines [GP01]	Monoacylglycerophosphocholines [GP0105]									bsl_inv_cog_ef	0.0306645	0.0512504	0.598327	0.549977	0.729274	1.03114	0.932593	1.1401
LPOS	LPOS-0103.1	LPC(20:2/0:0)	Lipids	Phospholipid Metabolism		Glycerophospholipids [GP]	Glycerophosphocholines [GP01]	Monoacylglycerophosphocholines [GP0105]									bsl_inv_cog_ef	0.0445767	0.0449244	0.992261	0.3217	0.619444	1.04559	0.957456	1.14183
LPOS	LPOS-0104.1	LPC(20:3/0:0)_1	Lipids	Phospholipid Metabolism		Glycerophospholipids [GP]	Glycerophosphocholines [GP01]	Monoacylglycerophosphocholines [GP0105]									bsl_inv_cog_ef	-0.0419208	0.0437789	-0.957556	0.338894	0.625916	0.958946	0.880093	1.04486
LPOS	LPOS-0105.1	LPC(20:3/0:0)_2	Lipids	Phospholipid Metabolism		Glycerophospholipids [GP]	Glycerophosphocholines [GP01]	Monoacylglycerophosphocholines [GP0105]									bsl_inv_cog_ef	-0.10682	0.0434533	-2.45828	0.0144046	0.155199	0.898687	0.825316	0.978581
LPOS	LPOS-0106.1	LPC(20:4/0:0)	Lipids	Phospholipid Metabolism		Glycerophospholipids [GP]	Glycerophosphocholines [GP01]	Monoacylglycerophosphocholines [GP0105]									bsl_inv_cog_ef	-0.037777	0.0490636	-0.76996	0.441801	0.671983	0.962928	0.874641	1.06013
LPOS	LPOS-0107.1	LPC(20:5/0:0)	Lipids	Phospholipid Metabolism		Glycerophospholipids [GP]	Glycerophosphocholines [GP01]	Monoacylglycerophosphocholines [GP0105]									bsl_inv_cog_ef	-0.1824	0.0485098	-3.76007	0.000196529	0.0144157	0.833268	0.757691	0.916383
LPOS	LPOS-0108.1	LPC(22:0/0:0)	Lipids	Phospholipid Metabolism	LMGP01050053	Glycerophospholipids [GP]	Glycerophosphocholines [GP01]	Monoacylglycerophosphocholines [GP0105]									bsl_inv_cog_ef	-0.03944	0.046828	-0.84223	0.400188	0.644123	0.961328	0.877022	1.05374
LPOS	LPOS-0109.1	LPC(22:4/0:0)	Lipids	Phospholipid Metabolism		Glycerophospholipids [GP]	Glycerophosphocholines [GP01]	Monoacylglycerophosphocholines [GP0105]									bsl_inv_cog_ef	0.0410698	0.0455575	0.901494	0.367895	0.634951	1.04192	0.952921	1.13924
LPOS	LPOS-0110.1	LPC(22:6/0:0)	Lipids	Phospholipid Metabolism		Glycerophospholipids [GP]	Glycerophosphocholines [GP01]	Monoacylglycerophosphocholines [GP0105]									bsl_inv_cog_ef	-0.114292	0.0477535	-2.39338	0.0171769	0.155199	0.891997	0.812297	0.979517
LPOS	LPOS-0111.1	LPC(24:0/0:0)	Lipids	Phospholipid Metabolism	LMGP01050057	Glycerophospholipids [GP]	Glycerophosphocholines [GP01]	Monoacylglycerophosphocholines [GP0105]									bsl_inv_cog_ef	-0.0338564	0.0473661	-0.714782	0.475182	0.688987	0.96671	0.881003	1.06076
LPOS	LPOS-0112.1	LPC(O-16:0/0:0)	Lipids	Phospholipid Metabolism	LMGP01060010	Glycerophospholipids [GP]	Glycerophosphocholines [GP01]	Monoalkylglycerophosphocholines [GP0106]									bsl_inv_cog_ef	0.0360112	0.0458917	0.784699	0.433118	0.667086	1.03667	0.947492	1.13424
LPOS	LPOS-0113.1	LPC(O-18:0/0:0)	Lipids	Phospholipid Metabolism	LMGP01060014	Glycerophospholipids [GP]	Glycerophosphocholines [GP01]	Monoalkylglycerophosphocholines [GP0106]									bsl_inv_cog_ef	-0.00663624	0.0463356	-0.143221	0.886191	0.924499	0.993386	0.907144	1.08783
LPOS	LPOS-0114.1	LPC(O-18:1/0:0)_1	Lipids	Phospholipid Metabolism		Glycerophospholipids [GP]	Glycerophosphocholines [GP01]	Monoalkylglycerophosphocholines [GP0106]									bsl_inv_cog_ef	0.0648832	0.0487425	1.33114	0.183938	0.48325	1.06703	0.969813	1.174
LPOS	LPOS-0116.1	LPC(O-20:0/0:0)	Lipids	Phospholipid Metabolism	LMGP01060041	Glycerophospholipids [GP]	Glycerophosphocholines [GP01]	Monoalkylglycerophosphocholines [GP0106]									bsl_inv_cog_ef	-0.111581	0.0468708	-2.38061	0.017775	0.155199	0.894419	0.815913	0.980479
LPOS	LPOS-0117.1	LPC(P-16:0/0:0)	Lipids	Phospholipid Metabolism	LMGP01070006	Glycerophospholipids [GP]	Glycerophosphocholines [GP01]	1Z-alkenylglycerophosphocholines [GP0107]									bsl_inv_cog_ef	0.0672888	0.0464996	1.44708	0.148696	0.417271	1.0696	0.976432	1.17167
LPOS	LPOS-0118.1	LPC(P-18:0/0:0)	Lipids	Phospholipid Metabolism	LMGP01070009	Glycerophospholipids [GP]	Glycerophosphocholines [GP01]	1Z-alkenylglycerophosphocholines [GP0107]									bsl_inv_cog_ef	0.0566684	0.0448365	1.26389	0.207042	0.506414	1.0583	0.969271	1.15552
LPOS	LPOS-0119.1	LPE(16:0/0:0)	Lipids	Phospholipid Metabolism	LMGP02050002	Glycerophospholipids [GP]	Glycerophosphoethanolamines [GP02]	Monoacylglycerophosphoethanolamines [GP0205]									bsl_inv_cog_ef	-0.0117755	0.0470219	-0.250425	0.802393	0.888276	0.988294	0.901281	1.08371
LPOS	LPOS-0122.1	LPE(P-18:0/0:0)	Lipids	Phospholipid Metabolism		Glycerophospholipids [GP]	Glycerophosphoethanolamines [GP02]	1Z-alkenylglycerophosphoethanolamines [GP0207]									bsl_inv_cog_ef	0.0744194	0.0469415	1.58537	0.113713	0.384711	1.07726	0.982568	1.18107
LPOS	LPOS-0123.1	MG(16:0)	Lipids	Glycerolipid Metabolism		Glycerolipids [GL]	Monoradylglycerols [GL01]	Monoacylglycerols [GL0101]									bsl_inv_cog_ef	0.0559777	0.0456091	1.22733	0.220455	0.52503	1.05757	0.967136	1.15647
LPOS	LPOS-0124.1	MG(18:1)_1	Lipids	Glycerolipid Metabolism		Glycerolipids [GL]	Monoradylglycerols [GL01]	Monoacylglycerols [GL0101]									bsl_inv_cog_ef	0.0490085	0.0455058	1.07697	0.282174	0.570653	1.05023	0.960614	1.1482
LPOS	LPOS-0125.1	MG(18:1)_2	Lipids	Glycerolipid Metabolism		Glycerolipids [GL]	Monoradylglycerols [GL01]	Monoacylglycerols [GL0101]									bsl_inv_cog_ef	0.0519111	0.0461746	1.12424	0.261621	0.559624	1.05328	0.962144	1.15305
LPOS	LPOS-0126.1	PC(14:0/18:2)	Lipids	Phospholipid Metabolism		Glycerophospholipids [GP]	Glycerophosphocholines [GP01]	Diacylglycerophosphocholines [GP0101]									bsl_inv_cog_ef	-0.0598984	0.054241	-1.1043	0.27016	0.56336	0.94186	0.846868	1.04751
LPOS	LPOS-0127.1	PC(14:0/20:4)	Lipids	Phospholipid Metabolism		Glycerophospholipids [GP]	Glycerophosphocholines [GP01]	Diacylglycerophosphocholines [GP0101]									bsl_inv_cog_ef	-0.0873501	0.0475711	-1.8362	0.0671069	0.296252	0.916356	0.834778	1.00591
LPOS	LPOS-0128.1	PC(16:0/16:0)	Lipids	Phospholipid Metabolism	LMGP01010564	Glycerophospholipids [GP]	Glycerophosphocholines [GP01]	Diacylglycerophosphocholines [GP0101]									bsl_inv_cog_ef	-0.064627	0.047569	-1.35859	0.175079	0.472974	0.937417	0.853967	1.02902
LPOS	LPOS-0131.1	PC(16:0/18:1)_1	Lipids	Phospholipid Metabolism		Glycerophospholipids [GP]	Glycerophosphocholines [GP01]	Diacylglycerophosphocholines [GP0101]									bsl_inv_cog_ef	-0.133557	0.0446347	-2.99223	0.00294975	0.0814335	0.874977	0.801683	0.954972
LPOS	LPOS-0132.1	PC(16:0/18:1)_2	Lipids	Phospholipid Metabolism		Glycerophospholipids [GP]	Glycerophosphocholines [GP01]	Diacylglycerophosphocholines [GP0101]									bsl_inv_cog_ef	-0.130048	0.0436542	-2.97906	0.00307648	0.0814335	0.878053	0.806049	0.956489
LPOS	LPOS-0135.1	PC(36:2); PC(16:0/20:2); PC(18:1/18:1)	Lipids	Phospholipid Metabolism		Glycerophospholipids [GP]	Glycerophosphocholines [GP01]	Diacylglycerophosphocholines [GP0101]									bsl_inv_cog_ef	-0.0550239	0.0460255	-1.19551	0.232632	0.532992	0.946463	0.86482	1.03581
LPOS	LPOS-0136.1	PC(16:0/20:3)	Lipids	Phospholipid Metabolism		Glycerophospholipids [GP]	Glycerophosphocholines [GP01]	Diacylglycerophosphocholines [GP0101]									bsl_inv_cog_ef	-0.034254	0.0483997	-0.707732	0.479544	0.688987	0.966326	0.878871	1.06248
LPOS	LPOS-0137.1	PC(16:0/20:4)_1	Lipids	Phospholipid Metabolism		Glycerophospholipids [GP]	Glycerophosphocholines [GP01]	Diacylglycerophosphocholines [GP0101]									bsl_inv_cog_ef	-0.0952209	0.0473453	-2.0112	0.0450083	0.232757	0.909172	0.8286	0.997579
LPOS	LPOS-0139.1	PC(16:0/20:4)_3	Lipids	Phospholipid Metabolism		Glycerophospholipids [GP]	Glycerophosphocholines [GP01]	Diacylglycerophosphocholines [GP0101]									bsl_inv_cog_ef	-0.0119856	0.054647	-0.219327	0.826513	0.909415	0.988086	0.887725	1.09979
LPOS	LPOS-0140.1	PC(16:0/20:5)	Lipids	Phospholipid Metabolism		Glycerophospholipids [GP]	Glycerophosphocholines [GP01]	Diacylglycerophosphocholines [GP0101]									bsl_inv_cog_ef	-0.167826	0.0471252	-3.56129	0.000415776	0.0250851	0.845501	0.770904	0.927316
LPOS	LPOS-0141.1	PC(16:0/22:4)	Lipids	Phospholipid Metabolism		Glycerophospholipids [GP]	Glycerophosphocholines [GP01]	Diacylglycerophosphocholines [GP0101]									bsl_inv_cog_ef	-0.00466992	0.0469567	-0.0994516	0.920832	0.944309	0.995341	0.907824	1.0913
LPOS	LPOS-0142.1	PC(16:0/22:6)	Lipids	Phospholipid Metabolism		Glycerophospholipids [GP]	Glycerophosphocholines [GP01]	Diacylglycerophosphocholines [GP0101]									bsl_inv_cog_ef	-0.112822	0.0474445	-2.37798	0.0179001	0.155199	0.89331	0.813985	0.980364
LPOS	LPOS-0145.1	PC(18:0/18:0)	Lipids	Phospholipid Metabolism	LMGP01010006	Glycerophospholipids [GP]	Glycerophosphocholines [GP01]	Diacylglycerophosphocholines [GP0101]									bsl_inv_cog_ef	0.0100884	0.0502338	0.200829	0.840939	0.914174	1.01014	0.915422	1.11466
LPOS	LPOS-0146.1	PC(18:0/18:1)	Lipids	Phospholipid Metabolism		Glycerophospholipids [GP]	Glycerophosphocholines [GP01]	Diacylglycerophosphocholines [GP0101]									bsl_inv_cog_ef	-0.0912567	0.0457897	-1.99295	0.0469795	0.239529	0.912783	0.834432	0.998492
LPOS	LPOS-0147.1	PC(18:0/18:2)	Lipids	Phospholipid Metabolism		Glycerophospholipids [GP]	Glycerophosphocholines [GP01]	Diacylglycerophosphocholines [GP0101]									bsl_inv_cog_ef	-0.0494036	0.0566252	-0.872466	0.383504	0.642724	0.951797	0.851812	1.06352
LPOS	LPOS-0148.1	PC(18:0/20:3)	Lipids	Phospholipid Metabolism		Glycerophospholipids [GP]	Glycerophosphocholines [GP01]	Diacylglycerophosphocholines [GP0101]									bsl_inv_cog_ef	0.048102	0.0490289	0.981095	0.327168	0.620105	1.04928	0.953139	1.15511
LPOS	LPOS-0149.1	PC(18:0/20:4)	Lipids	Phospholipid Metabolism		Glycerophospholipids [GP]	Glycerophosphocholines [GP01]	Diacylglycerophosphocholines [GP0101]									bsl_inv_cog_ef	0.0687218	0.0530505	1.2954	0.195965	0.497608	1.07114	0.965357	1.18851
LPOS	LPOS-0150.1	PC(18:0/22:4)	Lipids	Phospholipid Metabolism		Glycerophospholipids [GP]	Glycerophosphocholines [GP01]	Diacylglycerophosphocholines [GP0101]									bsl_inv_cog_ef	0.0958602	0.046298	2.0705	0.0390783	0.209183	1.10061	1.00513	1.20515
LPOS	LPOS-0151.1	PC(18:0/22:5)	Lipids	Phospholipid Metabolism		Glycerophospholipids [GP]	Glycerophosphocholines [GP01]	Diacylglycerophosphocholines [GP0101]									bsl_inv_cog_ef	0.089954	0.0468759	1.91898	0.0557332	0.265466	1.09412	0.998079	1.19941
LPOS	LPOS-0152.1	PC(18:0/22:6)	Lipids	Phospholipid Metabolism		Glycerophospholipids [GP]	Glycerophosphocholines [GP01]	Diacylglycerophosphocholines [GP0101]									bsl_inv_cog_ef	-0.0049445	0.0474182	-0.104274	0.917007	0.943058	0.995068	0.906754	1.09198
LPOS	LPOS-0156.1	PC(18:2/18:2)	Lipids	Phospholipid Metabolism		Glycerophospholipids [GP]	Glycerophosphocholines [GP01]	Diacylglycerophosphocholines [GP0101]									bsl_inv_cog_ef	-0.00600168	0.0528022	-0.113663	0.909564	0.943058	0.994016	0.896288	1.1024
LPOS	LPOS-0157.1	PC(18:2/20:4)	Lipids	Phospholipid Metabolism		Glycerophospholipids [GP]	Glycerophosphocholines [GP01]	Diacylglycerophosphocholines [GP0101]									bsl_inv_cog_ef	-0.0576451	0.0476823	-1.20894	0.227435	0.52974	0.943985	0.85976	1.03646
LPOS	LPOS-0158.1	PC(32:1); PC(14:0/18:1); PC(16:0/16:1)	Lipids	Phospholipid Metabolism		Glycerophospholipids [GP]	Glycerophosphocholines [GP01]	Diacylglycerophosphocholines [GP0101]									bsl_inv_cog_ef	-0.10915	0.0454428	-2.40193	0.0167868	0.155199	0.896595	0.820191	0.980118
LPOS	LPOS-0159.1	PC(34:0); (18:0/16:0); PC(16:0/18:0)	Lipids	Phospholipid Metabolism		Glycerophospholipids [GP]	Glycerophosphocholines [GP01]	Diacylglycerophosphocholines [GP0101]									bsl_inv_cog_ef	-0.0375354	0.0498751	-0.752589	0.452162	0.676374	0.96316	0.873462	1.06207
LPOS	LPOS-0161.1	PC(O-16:0/16:0)	Lipids	Phospholipid Metabolism	LMGP01020029	Glycerophospholipids [GP]	Glycerophosphocholines [GP01]	1-alkyl,2-acylglycerophosphocholines [GP0102]									bsl_inv_cog_ef	-0.0605932	0.0517327	-1.17127	0.242221	0.540966	0.941206	0.85045	1.04165
LPOS	LPOS-0163.1	PC(O-16:0/18:2)	Lipids	Phospholipid Metabolism		Glycerophospholipids [GP]	Glycerophosphocholines [GP01]	1-alkyl,2-acylglycerophosphocholines [GP0102]									bsl_inv_cog_ef	0.0517684	0.0508625	1.01781	0.309414	0.602192	1.05313	0.953208	1.16353
LPOS	LPOS-0164.1	PC(O-18:0/16:0)	Lipids	Phospholipid Metabolism	LMGP01020086	Glycerophospholipids [GP]	Glycerophosphocholines [GP01]	1-alkyl,2-acylglycerophosphocholines [GP0102]									bsl_inv_cog_ef	-0.0680642	0.0526139	-1.29365	0.196569	0.497608	0.934201	0.842664	1.03568
LPOS	LPOS-0165.1	PC(O-18:1/18:1); PC(P-18:0/18:1)	Lipids	Phospholipid Metabolism		Glycerophospholipids [GP]	Glycerophosphocholines [GP01]										bsl_inv_cog_ef	-0.0578324	0.0519052	-1.11419	0.265899	0.559624	0.943808	0.852513	1.04488
LPOS	LPOS-0166.1	PE(16:0/18:2)	Lipids	Phospholipid Metabolism		Glycerophospholipids [GP]	Glycerophosphoethanolamines [GP02]	Diacylglycerophosphoethanolamines [GP0201]									bsl_inv_cog_ef	0.00720444	0.0463157	0.155551	0.87647	0.924499	1.00723	0.919823	1.10294
LPOS	LPOS-0167.1	PE(16:0/20:4)	Lipids	Phospholipid Metabolism		Glycerophospholipids [GP]	Glycerophosphoethanolamines [GP02]	Diacylglycerophosphoethanolamines [GP0201]									bsl_inv_cog_ef	-0.00303692	0.0447561	-0.0678549	0.945937	0.959185	0.996968	0.913238	1.08837
LPOS	LPOS-0168.1	PE(18:0/20:4)	Lipids	Phospholipid Metabolism		Glycerophospholipids [GP]	Glycerophosphoethanolamines [GP02]	Diacylglycerophosphoethanolamines [GP0201]									bsl_inv_cog_ef	0.00788521	0.0459607	0.171564	0.863871	0.920674	1.00792	0.92109	1.10293
LPOS	LPOS-0169.1	PE(36:1); PE(18:0/18:1); PE(18:1/18:0)	Lipids	Phospholipid Metabolism		Glycerophospholipids [GP]	Glycerophosphoethanolamines [GP02]	Diacylglycerophosphoethanolamines [GP0201]									bsl_inv_cog_ef	-0.0799044	0.0454933	-1.7564	0.0798238	0.316257	0.923205	0.844449	1.00931
LPOS	LPOS-0170.1	PE(O-18:1/18:1); PE(P-18:0/18:1)	Lipids	Phospholipid Metabolism		Glycerophospholipids [GP]	Glycerophosphoethanolamines [GP02]										bsl_inv_cog_ef	-0.0593865	0.046473	-1.27787	0.202073	0.505421	0.942342	0.8603	1.03221
LPOS	LPOS-0171.1	PE(O-18:1/20:4); PE(P-18:0/20:4)	Lipids	Phospholipid Metabolism		Glycerophospholipids [GP]	Glycerophosphoethanolamines [GP02]										bsl_inv_cog_ef	0.0681804	0.044877	1.51927	0.129523	0.403882	1.07056	0.980416	1.16899
LPOS	LPOS-0172.1	PE(O-18:1/22:6); PE(P-18:0/22:6)	Lipids	Phospholipid Metabolism		Glycerophospholipids [GP]	Glycerophosphoethanolamines [GP02]										bsl_inv_cog_ef	-0.0364441	0.0464707	-0.78424	0.433387	0.667086	0.964212	0.88027	1.05616
LPOS	LPOS-0173.1	SM(d16:1/20:0)	Lipids	Sphingolipid Metabolism	LMSP03010052	Sphingolipids [SP]	Phosphosphingolipids [SP03]	Ceramide phosphocholines (sphingomyelins) [SP0301]									bsl_inv_cog_ef	-0.153825	0.0482222	-3.18991	0.00154103	0.0697315	0.857422	0.780094	0.942415
LPOS	LPOS-0174.1	SM(d16:1/22:0)	Lipids	Sphingolipid Metabolism	LMSP03010061	Sphingolipids [SP]	Phosphosphingolipids [SP03]	Ceramide phosphocholines (sphingomyelins) [SP0301]									bsl_inv_cog_ef	-0.14883	0.0500822	-2.97171	0.00314936	0.0814335	0.861716	0.781148	0.950593
LPOS	LPOS-0175.1	SM(d16:1/24:0)	Lipids	Sphingolipid Metabolism	LMSP03010073	Sphingolipids [SP]	Phosphosphingolipids [SP03]	Ceramide phosphocholines (sphingomyelins) [SP0301]									bsl_inv_cog_ef	-0.166546	0.0490705	-3.39402	0.000761095	0.0393595	0.846584	0.768954	0.932051
LPOS	LPOS-0176.1	SM(d16:1/24:1)	Lipids	Sphingolipid Metabolism		Sphingolipids [SP]	Phosphosphingolipids [SP03]	Ceramide phosphocholines (sphingomyelins) [SP0301]									bsl_inv_cog_ef	-0.0802165	0.0478279	-1.67719	0.0943255	0.341458	0.922916	0.840331	1.01362
LPOS	LPOS-0177.1	SM(d17:1/16:0)	Lipids	Sphingolipid Metabolism		Sphingolipids [SP]	Phosphosphingolipids [SP03]	Ceramide phosphocholines (sphingomyelins) [SP0301]									bsl_inv_cog_ef	-0.0998793	0.0524116	-1.90567	0.057445	0.265573	0.904947	0.8166	1.00285
LPOS	LPOS-0178.1	SM(d17:1/24:1)	Lipids	Sphingolipid Metabolism		Sphingolipids [SP]	Phosphosphingolipids [SP03]	Ceramide phosphocholines (sphingomyelins) [SP0301]									bsl_inv_cog_ef	-0.043566	0.0520286	-0.837347	0.402922	0.645389	0.957369	0.864553	1.06015
LPOS	LPOS-0179.1	SM(d18:0/16:0)	Lipids	Sphingolipid Metabolism	LMSP03010004	Sphingolipids [SP]	Phosphosphingolipids [SP03]	Ceramide phosphocholines (sphingomyelins) [SP0301]									bsl_inv_cog_ef	0.0528095	0.0513202	1.02902	0.304123	0.599715	1.05423	0.953345	1.16579
LPOS	LPOS-0180.1	SM(d18:1/16:0)	Lipids	Sphingolipid Metabolism	LMSP03010003	Sphingolipids [SP]	Phosphosphingolipids [SP03]	Ceramide phosphocholines (sphingomyelins) [SP0301]									bsl_inv_cog_ef	0.0429301	0.0516299	0.831496	0.406214	0.647795	1.04386	0.9434	1.15503
LPOS	LPOS-0181.1	SM(d18:1/18:0)	Lipids	Sphingolipid Metabolism	LMSP03010001	Sphingolipids [SP]	Phosphosphingolipids [SP03]	Ceramide phosphocholines (sphingomyelins) [SP0301]									bsl_inv_cog_ef	0.0589728	0.0465899	1.26579	0.206363	0.506414	1.06075	0.968174	1.16217
LPOS	LPOS-0183.1	SM(d18:1/20:0)	Lipids	Sphingolipid Metabolism	LMSP03010005	Sphingolipids [SP]	Phosphosphingolipids [SP03]	Ceramide phosphocholines (sphingomyelins) [SP0301]									bsl_inv_cog_ef	0.053552	0.0479123	1.11771	0.264396	0.559624	1.05501	0.960447	1.15889
LPOS	LPOS-0184.1	SM(d18:1/20:1)	Lipids	Sphingolipid Metabolism		Sphingolipids [SP]	Phosphosphingolipids [SP03]	Ceramide phosphocholines (sphingomyelins) [SP0301]									bsl_inv_cog_ef	0.0718997	0.0511624	1.40532	0.16074	0.444183	1.07455	0.97202	1.18789
LPOS	LPOS-0185.1	SM(d18:1/22:0)	Lipids	Sphingolipid Metabolism	LMSP03010006	Sphingolipids [SP]	Phosphosphingolipids [SP03]	Ceramide phosphocholines (sphingomyelins) [SP0301]									bsl_inv_cog_ef	-0.00822311	0.0559362	-0.147009	0.883203	0.924499	0.991811	0.888822	1.10673
LPOS	LPOS-0186.1	SM(d18:1/23:0)	Lipids	Sphingolipid Metabolism	LMSP03010078	Sphingolipids [SP]	Phosphosphingolipids [SP03]	Ceramide phosphocholines (sphingomyelins) [SP0301]									bsl_inv_cog_ef	-0.0357939	0.0537168	-0.666344	0.505594	0.704439	0.964839	0.868421	1.07196
LPOS	LPOS-0187.1	SM(d18:1/24:0)	Lipids	Sphingolipid Metabolism	LMSP03010008	Sphingolipids [SP]	Phosphosphingolipids [SP03]	Ceramide phosphocholines (sphingomyelins) [SP0301]									bsl_inv_cog_ef	0.00269336	0.0514751	0.0523235	0.958298	0.969006	1.0027	0.90647	1.10914
LPOS	LPOS-0188.1	SM(d18:1/24:1)	Lipids	Sphingolipid Metabolism		Sphingolipids [SP]	Phosphosphingolipids [SP03]	Ceramide phosphocholines (sphingomyelins) [SP0301]									bsl_inv_cog_ef	0.0914324	0.0475489	1.92291	0.055236	0.265466	1.09574	0.998238	1.20277
LPOS	LPOS-0189.1	SM(d18:2/14:0)	Lipids	Sphingolipid Metabolism		Sphingolipids [SP]	Phosphosphingolipids [SP03]	Ceramide phosphocholines (sphingomyelins) [SP0301]									bsl_inv_cog_ef	-0.0501187	0.0582963	-0.859722	0.390483	0.644123	0.951117	0.84842	1.06624
LPOS	LPOS-0190.1	SM(d18:2/16:0)_1	Lipids	Sphingolipid Metabolism		Sphingolipids [SP]	Phosphosphingolipids [SP03]	Ceramide phosphocholines (sphingomyelins) [SP0301]									bsl_inv_cog_ef	0.0226511	0.055091	0.411158	0.681188	0.811787	1.02291	0.918212	1.13955
LPOS	LPOS-0191.1	SM(d18:2/16:0)_2	Lipids	Sphingolipid Metabolism		Sphingolipids [SP]	Phosphosphingolipids [SP03]	Ceramide phosphocholines (sphingomyelins) [SP0301]									bsl_inv_cog_ef	-0.0531005	0.0553038	-0.960161	0.337583	0.625916	0.948285	0.85087	1.05685
LPOS	LPOS-0192.1	SM(d18:2/18:0)	Lipids	Sphingolipid Metabolism		Sphingolipids [SP]	Phosphosphingolipids [SP03]	Ceramide phosphocholines (sphingomyelins) [SP0301]									bsl_inv_cog_ef	0.0996006	0.0481577	2.06822	0.0392941	0.209183	1.10473	1.00523	1.21408
LPOS	LPOS-0193.1	SM(d18:2/22:0)	Lipids	Sphingolipid Metabolism		Sphingolipids [SP]	Phosphosphingolipids [SP03]	Ceramide phosphocholines (sphingomyelins) [SP0301]									bsl_inv_cog_ef	0.0177123	0.0556213	0.318444	0.750323	0.854436	1.01787	0.912739	1.13511
LPOS	LPOS-0194.1	SM(d18:2/23:0)	Lipids	Sphingolipid Metabolism		Sphingolipids [SP]	Phosphosphingolipids [SP03]	Ceramide phosphocholines (sphingomyelins) [SP0301]									bsl_inv_cog_ef	-0.023445	0.0550439	-0.425933	0.670397	0.803589	0.976828	0.876927	1.08811
LPOS	LPOS-0195.1	SM(d18:2/24:0)	Lipids	Sphingolipid Metabolism		Sphingolipids [SP]	Phosphosphingolipids [SP03]	Ceramide phosphocholines (sphingomyelins) [SP0301]									bsl_inv_cog_ef	0.0102559	0.053278	0.192498	0.847454	0.915757	1.01031	0.910129	1.12152
LPOS	LPOS-0196.1	SM(d18:2/24:1)	Lipids	Sphingolipid Metabolism		Sphingolipids [SP]	Phosphosphingolipids [SP03]	Ceramide phosphocholines (sphingomyelins) [SP0301]									bsl_inv_cog_ef	0.151571	0.0503129	3.01257	0.00276339	0.0814335	1.16366	1.05439	1.28426
LPOS	LPOS-0197.1	SM(d19:1/16:0)	Lipids	Sphingolipid Metabolism	LMSP03010045	Sphingolipids [SP]	Phosphosphingolipids [SP03]	Ceramide phosphocholines (sphingomyelins) [SP0301]									bsl_inv_cog_ef	-0.119534	0.0467677	-2.55591	0.0109783	0.155199	0.887334	0.809613	0.972515
LPOS	LPOS-0199.1	Sphingosine-1-phosphate	Lipids	Sphingolipid Metabolism	LMSP01050001	Sphingolipids [SP]	Sphingoid bases [SP01]	Sphingoid base 1-phosphates [SP0105]									bsl_inv_cog_ef	0.0120679	0.0663674	0.181835	0.855809	0.916576	1.01214	0.888685	1.15275
LPOS	LPOS-0200.1	TG(44:0)	Lipids	Glycerolipid Metabolism		Glycerolipids [GL]	Triradylglycerols [GL03]	Triacylglycerols [GL0301]									bsl_inv_cog_ef	-0.0386491	0.0454688	-0.850013	0.395852	0.644123	0.962088	0.880058	1.05177
LPOS	LPOS-0201.1	TG(44:1)	Lipids	Glycerolipid Metabolism		Glycerolipids [GL]	Triradylglycerols [GL03]	Triacylglycerols [GL0301]									bsl_inv_cog_ef	-0.0444958	0.0453281	-0.981638	0.326901	0.620105	0.95648	0.875168	1.04535
LPOS	LPOS-0202.1	TG(44:2)	Lipids	Glycerolipid Metabolism		Glycerolipids [GL]	Triradylglycerols [GL03]	Triacylglycerols [GL0301]									bsl_inv_cog_ef	-0.0351474	0.0448931	-0.782913	0.434164	0.667086	0.965463	0.884142	1.05426
LPOS	LPOS-0203.1	TG(46:0)	Lipids	Glycerolipid Metabolism		Glycerolipids [GL]	Triradylglycerols [GL03]	Triacylglycerols [GL0301]									bsl_inv_cog_ef	-0.055932	0.0449445	-1.24447	0.214092	0.516676	0.945603	0.865868	1.03268
LPOS	LPOS-0204.1	TG(46:1)	Lipids	Glycerolipid Metabolism		Glycerolipids [GL]	Triradylglycerols [GL03]	Triacylglycerols [GL0301]									bsl_inv_cog_ef	-0.0434969	0.0458777	-0.948107	0.343676	0.628337	0.957435	0.8751	1.04752
LPOS	LPOS-0205.1	TG(46:2)	Lipids	Glycerolipid Metabolism		Glycerolipids [GL]	Triradylglycerols [GL03]	Triacylglycerols [GL0301]									bsl_inv_cog_ef	-0.0254746	0.0457182	-0.557209	0.577712	0.735887	0.974847	0.891293	1.06623
LPOS	LPOS-0206.1	TG(48:0)	Lipids	Glycerolipid Metabolism		Glycerolipids [GL]	Triradylglycerols [GL03]	Triacylglycerols [GL0301]									bsl_inv_cog_ef	-0.00364778	0.0439944	-0.0829147	0.933963	0.949704	0.996359	0.914044	1.08609
LPOS	LPOS-0207.1	TG(48:1)	Lipids	Glycerolipid Metabolism		Glycerolipids [GL]	Triradylglycerols [GL03]	Triacylglycerols [GL0301]									bsl_inv_cog_ef	-0.0604313	0.0462684	-1.3061	0.192306	0.497248	0.941358	0.859747	1.03072
LPOS	LPOS-0208.1	TG(48:2)	Lipids	Glycerolipid Metabolism		Glycerolipids [GL]	Triradylglycerols [GL03]	Triacylglycerols [GL0301]									bsl_inv_cog_ef	-0.0376231	0.0464288	-0.810339	0.418251	0.660068	0.963076	0.879305	1.05483
LPOS	LPOS-0209.1	TG(48:3)	Lipids	Glycerolipid Metabolism		Glycerolipids [GL]	Triradylglycerols [GL03]	Triacylglycerols [GL0301]									bsl_inv_cog_ef	-0.00413818	0.0462331	-0.0895067	0.928726	0.949704	0.99587	0.909596	1.09033
LPOS	LPOS-0210.1	TG(48:4)_1	Lipids	Glycerolipid Metabolism		Glycerolipids [GL]	Triradylglycerols [GL03]	Triacylglycerols [GL0301]									bsl_inv_cog_ef	0.0261348	0.0451398	0.578976	0.562948	0.735887	1.02648	0.939564	1.12143
LPOS	LPOS-0213.1	TG(50:1)	Lipids	Glycerolipid Metabolism		Glycerolipids [GL]	Triradylglycerols [GL03]	Triacylglycerols [GL0301]									bsl_inv_cog_ef	-0.0333042	0.0462207	-0.720548	0.47163	0.688987	0.967244	0.883471	1.05896
LPOS	LPOS-0214.1	TG(50:2)	Lipids	Glycerolipid Metabolism		Glycerolipids [GL]	Triradylglycerols [GL03]	Triacylglycerols [GL0301]									bsl_inv_cog_ef	-0.0310762	0.0466759	-0.665787	0.50595	0.704439	0.969402	0.884652	1.06227
LPOS	LPOS-0215.1	TG(50:3)	Lipids	Glycerolipid Metabolism		Glycerolipids [GL]	Triradylglycerols [GL03]	Triacylglycerols [GL0301]									bsl_inv_cog_ef	0.00991459	0.0475642	0.208446	0.834992	0.910443	1.00996	0.920065	1.10865
LPOS	LPOS-0216.1	TG(50:4)	Lipids	Glycerolipid Metabolism		Glycerolipids [GL]	Triradylglycerols [GL03]	Triacylglycerols [GL0301]									bsl_inv_cog_ef	0.0453692	0.0471242	0.962757	0.33628	0.625916	1.04641	0.954093	1.14767
LPOS	LPOS-0217.1	TG(52:1)	Lipids	Glycerolipid Metabolism		Glycerolipids [GL]	Triradylglycerols [GL03]	Triacylglycerols [GL0301]									bsl_inv_cog_ef	-0.0433173	0.0462044	-0.937515	0.349088	0.634951	0.957607	0.874697	1.04838
LPOS	LPOS-0218.1	TG(52:2)	Lipids	Glycerolipid Metabolism		Glycerolipids [GL]	Triradylglycerols [GL03]	Triacylglycerols [GL0301]									bsl_inv_cog_ef	-0.0344923	0.047164	-0.731327	0.465029	0.688959	0.966096	0.880792	1.05966
LPOS	LPOS-0219.1	TG(52:3)	Lipids	Glycerolipid Metabolism		Glycerolipids [GL]	Triradylglycerols [GL03]	Triacylglycerols [GL0301]									bsl_inv_cog_ef	0.0591599	0.0480304	1.23172	0.218814	0.524574	1.06094	0.965625	1.16567
LPOS	LPOS-0220.1	TG(52:4)_1	Lipids	Glycerolipid Metabolism		Glycerolipids [GL]	Triradylglycerols [GL03]	Triacylglycerols [GL0301]									bsl_inv_cog_ef	0.0996717	0.0473253	2.1061	0.0358495	0.202774	1.10481	1.00694	1.21219
LPOS	LPOS-0223.1	TG(54:1)	Lipids	Glycerolipid Metabolism		Glycerolipids [GL]	Triradylglycerols [GL03]	Triacylglycerols [GL0301]									bsl_inv_cog_ef	-0.03314	0.046381	-0.714516	0.475346	0.688987	0.967403	0.883339	1.05947
LPOS	LPOS-0224.1	TG(54:2)	Lipids	Glycerolipid Metabolism		Glycerolipids [GL]	Triradylglycerols [GL03]	Triacylglycerols [GL0301]									bsl_inv_cog_ef	-0.0325691	0.0471364	-0.690954	0.490015	0.692912	0.967956	0.882535	1.06164
LPOS	LPOS-0225.1	TG(54:3)	Lipids	Glycerolipid Metabolism		Glycerolipids [GL]	Triradylglycerols [GL03]	Triacylglycerols [GL0301]									bsl_inv_cog_ef	0.0126781	0.0466385	0.271837	0.785895	0.880786	1.01276	0.924286	1.1097
LPOS	LPOS-0226.1	TG(54:4)	Lipids	Glycerolipid Metabolism		Glycerolipids [GL]	Triradylglycerols [GL03]	Triacylglycerols [GL0301]									bsl_inv_cog_ef	0.0805402	0.0459394	1.75318	0.0803747	0.316257	1.08387	0.990544	1.18599
LPOS	LPOS-0227.1	TG(54:6)_1	Lipids	Glycerolipid Metabolism		Glycerolipids [GL]	Triradylglycerols [GL03]	Triacylglycerols [GL0301]									bsl_inv_cog_ef	0.0769368	0.0452974	1.69848	0.0902333	0.329944	1.07997	0.988224	1.18024
LPOS	LPOS-0228.1	TG(54:6)_2	Lipids	Glycerolipid Metabolism		Glycerolipids [GL]	Triradylglycerols [GL03]	Triacylglycerols [GL0301]									bsl_inv_cog_ef	0.00490772	0.0459719	0.106755	0.91504	0.943058	1.00492	0.918331	1.09967
BI-LISA	H1A1	HDL-1_Apo-A1									mg/dL						bsl_inv_cog_global	0.0166255	0.0475685	0.349506	0.726906	0.876899	1.01676	0.926252	1.11612
BI-LISA	H1A2	HDL-1_Apo-A2									mg/dL						bsl_inv_cog_global	0.000847364	0.0461816	0.0183485	0.985371	0.9881	1.00085	0.914234	1.09567
BI-LISA	H1CH	HDL-1_Cholesterol									mg/dL						bsl_inv_cog_global	0.0071746	0.0472757	0.151761	0.879457	0.958176	1.0072	0.918066	1.10499
BI-LISA	H1FC	HDL-1_Free Cholesterol									mg/dL						bsl_inv_cog_global	-0.0112847	0.0482515	-0.233872	0.815212	0.91648	0.988779	0.899553	1.08685
BI-LISA	H1PL	HDL-1_Phospholipids									mg/dL						bsl_inv_cog_global	0.0162158	0.0468409	0.346188	0.729396	0.876899	1.01635	0.927194	1.11407
BI-LISA	H1TG	HDL-1_Triglycerides									mg/dL						bsl_inv_cog_global	0.0550408	0.0452466	1.21646	0.224573	0.4927	1.05658	0.966917	1.15457
BI-LISA	H2A1	HDL-2_Apo-A1									mg/dL						bsl_inv_cog_global	-0.0876105	0.0479875	-1.8257	0.0686913	0.297186	0.916118	0.83388	1.00647
BI-LISA	H2A2	HDL-2_Apo-A2									mg/dL						bsl_inv_cog_global	-0.0200216	0.0460246	-0.435019	0.663799	0.836977	0.980178	0.895628	1.07271
BI-LISA	H2CH	HDL-2_Cholesterol									mg/dL						bsl_inv_cog_global	-0.032111	0.0504131	-0.636958	0.524541	0.758014	0.968399	0.877287	1.06897
BI-LISA	H2FC	HDL-2_Free Cholesterol									mg/dL						bsl_inv_cog_global	-0.0440129	0.0476969	-0.922762	0.356724	0.655504	0.956942	0.871535	1.05072
BI-LISA	H2PL	HDL-2_Phospholipids									mg/dL						bsl_inv_cog_global	-0.0295124	0.0481366	-0.613097	0.540184	0.759433	0.970919	0.883503	1.06698
BI-LISA	H2TG	HDL-2_Triglycerides									mg/dL						bsl_inv_cog_global	0.0227737	0.0456982	0.498349	0.61853	0.812483	1.02303	0.935387	1.1189
BI-LISA	H3A1	HDL-3_Apo-A1									mg/dL						bsl_inv_cog_global	-0.124427	0.0453282	-2.74502	0.00634184	0.107374	0.883003	0.807938	0.965042
BI-LISA	H3A2	HDL-3_Apo-A2									mg/dL						bsl_inv_cog_global	-0.0786358	0.0471206	-1.66882	0.0959875	0.34787	0.924377	0.842828	1.01382
BI-LISA	H3CH	HDL-3_Cholesterol									mg/dL						bsl_inv_cog_global	-0.129013	0.0488759	-2.63961	0.0086466	0.125514	0.878962	0.798668	0.967329
BI-LISA	H3FC	HDL-3_Free Cholesterol									mg/dL						bsl_inv_cog_global	-0.0320699	0.049735	-0.644815	0.519441	0.758014	0.968439	0.87849	1.0676
BI-LISA	H3PL	HDL-3_Phospholipids									mg/dL						bsl_inv_cog_global	-0.0676382	0.0459033	-1.47349	0.141457	0.393716	0.934599	0.854184	1.02258
BI-LISA	H3TG	HDL-3_Triglycerides									mg/dL						bsl_inv_cog_global	-0.0250114	0.0459705	-0.544075	0.586713	0.792679	0.975299	0.891265	1.06726
BI-LISA	H4A1	HDL-4_Apo-A1									mg/dL						bsl_inv_cog_global	-0.105923	0.0481665	-2.19911	0.0284802	0.203709	0.899494	0.818461	0.988549
BI-LISA	H4A2	HDL-4_Apo-A2									mg/dL						bsl_inv_cog_global	-0.106567	0.0462397	-2.30466	0.0217315	0.187304	0.898915	0.821029	0.98419
BI-LISA	H4CH	HDL-4_Cholesterol									mg/dL						bsl_inv_cog_global	-0.094836	0.0475552	-1.99423	0.0468507	0.245796	0.909522	0.828578	0.998374
BI-LISA	H4FC	HDL-4_Free Cholesterol									mg/dL						bsl_inv_cog_global	-0.0300937	0.0483	-0.623056	0.533626	0.759433	0.970355	0.882707	1.0667
BI-LISA	H4PL	HDL-4_Phospholipids									mg/dL						bsl_inv_cog_global	-0.111061	0.0458223	-2.42373	0.0158344	0.16859	0.894884	0.818017	0.978975
BI-LISA	H4TG	HDL-4_Triglycerides									mg/dL						bsl_inv_cog_global	-0.0798071	0.0480404	-1.66125	0.0974987	0.34787	0.923294	0.840325	1.01446
BI-LISA	HDA1	HDL_Apo-A1									mg/dL						bsl_inv_cog_global	-0.0493425	0.0487545	-1.01206	0.312161	0.604291	0.951855	0.865108	1.0473
BI-LISA	HDA2	HDL_Apo-A2									mg/dL						bsl_inv_cog_global	-0.0920955	0.0595137	-1.54747	0.122594	0.363763	0.912018	0.811604	1.02486
BI-LISA	HDCH	HDL_Cholesterol									mg/dL						bsl_inv_cog_global	-0.0356531	0.0493039	-0.723129	0.470051	0.746309	0.964975	0.876088	1.06288
BI-LISA	HDFC	HDL_Free Cholesterol									mg/dL						bsl_inv_cog_global	-0.0742874	0.0484031	-1.53477	0.125684	0.367833	0.928405	0.844376	1.0208
BI-LISA	HDPL	HDL_Phospholipids									mg/dL						bsl_inv_cog_global	-0.0491089	0.0483665	-1.01535	0.310594	0.604291	0.952077	0.865968	1.04675
BI-LISA	HDTG	HDL_Triglycerides									mg/dL						bsl_inv_cog_global	0.00409764	0.0452999	0.0904557	0.927973	0.973602	1.00411	0.918797	1.09734
BI-LISA	IDAB	IDL_Apo-B									mg/dL						bsl_inv_cog_global	0.00859245	0.0468064	0.183574	0.854447	0.943017	1.00863	0.920215	1.10554
BI-LISA	IDCH	IDL_Cholesterol									mg/dL						bsl_inv_cog_global	0.00112139	0.0480123	0.0233564	0.981378	0.987626	1.00112	0.911209	1.09991
BI-LISA	IDFC	IDL_Free Cholesterol									mg/dL						bsl_inv_cog_global	0.00216572	0.0489357	0.0442563	0.964724	0.983746	1.00217	0.910512	1.10305
BI-LISA	IDPL	IDL_Phospholipids									mg/dL						bsl_inv_cog_global	-0.0387035	0.0504001	-0.767926	0.443015	0.724883	0.962036	0.871545	1.06192
BI-LISA	IDTG	IDL_Triglycerides									mg/dL						bsl_inv_cog_global	-0.0755354	0.0484702	-1.55839	0.119985	0.361752	0.927247	0.843212	1.01966
BI-LISA	L1AB	LDL-1_Apo-B									mg/dL						bsl_inv_cog_global	0.135239	0.0554009	2.4411	0.0151042	0.16579	1.14481	1.02701	1.27612
BI-LISA	L1CH	LDL-1_Cholesterol									mg/dL						bsl_inv_cog_global	0.117559	0.0566848	2.07391	0.0387695	0.233386	1.12475	1.00648	1.25692
BI-LISA	L1FC	LDL-1_Free Cholesterol									mg/dL						bsl_inv_cog_global	0.125237	0.0564048	2.22033	0.0269937	0.199423	1.13342	1.01479	1.26591
BI-LISA	L1PL	LDL-1_Phospholipids									mg/dL						bsl_inv_cog_global	0.109676	0.0567452	1.93277	0.0540167	0.260721	1.11592	0.998456	1.24719
BI-LISA	L1TG	LDL-1_Triglycerides									mg/dL						bsl_inv_cog_global	0.0599373	0.0467504	1.28207	0.20061	0.465517	1.06177	0.968804	1.16366
BI-LISA	L2AB	LDL-2_Apo-B									mg/dL						bsl_inv_cog_global	0.0752298	0.0511721	1.47013	0.142365	0.393716	1.07813	0.975244	1.19187
BI-LISA	L2CH	LDL-2_Cholesterol									mg/dL						bsl_inv_cog_global	0.0474509	0.0500088	0.948851	0.343307	0.643924	1.04859	0.950691	1.15658
BI-LISA	L2FC	LDL-2_Free Cholesterol									mg/dL						bsl_inv_cog_global	0.0555285	0.0528297	1.05108	0.293896	0.587793	1.0571	0.953117	1.17243
BI-LISA	L2PL	LDL-2_Phospholipids									mg/dL						bsl_inv_cog_global	0.065592	0.0510839	1.28401	0.199932	0.465517	1.06779	0.966057	1.18024
BI-LISA	L2TG	LDL-2_Triglycerides									mg/dL						bsl_inv_cog_global	0.144433	0.0472274	3.05825	0.00238619	0.0508118	1.15538	1.05324	1.26744
BI-LISA	L3AB	LDL-3_Apo-B									mg/dL						bsl_inv_cog_global	0.0505077	0.0514338	0.981995	0.326736	0.617352	1.0518	0.950942	1.16337
BI-LISA	L3CH	LDL-3_Cholesterol									mg/dL						bsl_inv_cog_global	-0.00661534	0.0513408	-0.128852	0.897544	0.964128	0.993406	0.898307	1.09857
BI-LISA	L3FC	LDL-3_Free Cholesterol									mg/dL						bsl_inv_cog_global	0.0381924	0.0514592	0.742188	0.458438	0.734312	1.03893	0.939256	1.14918
BI-LISA	L3PL	LDL-3_Phospholipids									mg/dL						bsl_inv_cog_global	0.0369025	0.0517254	0.71343	0.476023	0.749219	1.03759	0.937556	1.1483
BI-LISA	L3TG	LDL-3_Triglycerides									mg/dL						bsl_inv_cog_global	0.0158103	0.047845	0.330448	0.741246	0.876899	1.01594	0.924996	1.11582
BI-LISA	L4AB	LDL-4_Apo-B									mg/dL						bsl_inv_cog_global	-0.0799619	0.0497907	-1.60596	0.109125	0.34787	0.923152	0.837318	1.01778
BI-LISA	L4CH	LDL-4_Cholesterol									mg/dL						bsl_inv_cog_global	-0.0929707	0.0520179	-1.78728	0.0746996	0.310819	0.91122	0.822896	1.00902
BI-LISA	L4FC	LDL-4_Free Cholesterol									mg/dL						bsl_inv_cog_global	-0.0786155	0.0503582	-1.56113	0.119338	0.361752	0.924395	0.837514	1.02029
BI-LISA	L4PL	LDL-4_Phospholipids									mg/dL						bsl_inv_cog_global	-0.0901593	0.0500785	-1.80036	0.0726075	0.305627	0.913786	0.828355	1.00803
BI-LISA	L4TG	LDL-4_Triglycerides									mg/dL						bsl_inv_cog_global	0.0352315	0.0439877	0.80094	0.423673	0.705754	1.03586	0.950294	1.12913
BI-LISA	L5AB	LDL-5_Apo-B									mg/dL						bsl_inv_cog_global	-0.0288875	0.0454075	-0.636183	0.525045	0.758014	0.971526	0.888797	1.06195
BI-LISA	L5CH	LDL-5_Cholesterol									mg/dL						bsl_inv_cog_global	-0.0589722	0.0453582	-1.30014	0.19435	0.465307	0.942733	0.862539	1.03038
BI-LISA	L5FC	LDL-5_Free Cholesterol									mg/dL						bsl_inv_cog_global	-0.030639	0.0463416	-0.661156	0.508918	0.758014	0.969826	0.885619	1.06204
BI-LISA	L5PL	LDL-5_Phospholipids									mg/dL						bsl_inv_cog_global	-0.0487786	0.0448936	-1.08654	0.277939	0.562089	0.952392	0.872171	1.03999
BI-LISA	L5TG	LDL-5_Triglycerides									mg/dL						bsl_inv_cog_global	0.0300918	0.0456152	0.659688	0.509859	0.758014	1.03055	0.942411	1.12693
BI-LISA	L6AB	LDL-6_Apo-B									mg/dL						bsl_inv_cog_global	0.0320246	0.0459225	0.697362	0.486008	0.758014	1.03254	0.943666	1.12979
BI-LISA	L6CH	LDL-6_Cholesterol									mg/dL						bsl_inv_cog_global	0.0408455	0.0485394	0.841492	0.400608	0.692968	1.04169	0.947156	1.14566
BI-LISA	L6FC	LDL-6_Free Cholesterol									mg/dL						bsl_inv_cog_global	0.0474135	0.0463774	1.02234	0.307279	0.604291	1.04856	0.957446	1.14834
BI-LISA	L6PL	LDL-6_Phospholipids									mg/dL						bsl_inv_cog_global	0.0286587	0.0466099	0.614862	0.539019	0.759433	1.02907	0.939228	1.12751
BI-LISA	L6TG	LDL-6_Triglycerides									mg/dL						bsl_inv_cog_global	0.0367539	0.0438062	0.83901	0.401998	0.692968	1.03744	0.95208	1.13045
BI-LISA	LDAB	LDL_Apo-B									mg/dL						bsl_inv_cog_global	0.072807	0.0490203	1.48524	0.13832	0.391186	1.07552	0.976996	1.18399
BI-LISA	LDCH	LDL_Cholesterol									mg/dL						bsl_inv_cog_global	0.0673757	0.0548412	1.22856	0.220007	0.492596	1.0697	0.960681	1.19108
BI-LISA	LDFC	LDL_Free Cholesterol									mg/dL						bsl_inv_cog_global	0.0866672	0.0544374	1.59205	0.112216	0.353235	1.09053	0.980169	1.21332
BI-LISA	LDPL	LDL_Phospholipids									mg/dL						bsl_inv_cog_global	0.0648516	0.0499307	1.29883	0.1948	0.465307	1.067	0.967526	1.1767
BI-LISA	LDTG	LDL_Triglycerides									mg/dL						bsl_inv_cog_global	0.0706978	0.0449158	1.57401	0.116329	0.356874	1.07326	0.982812	1.17202
BI-LISA	TPA1	Total Plasma_Apo-A1									mg/dL						bsl_inv_cog_global	-0.0547414	0.04851	-1.12846	0.259849	0.534109	0.94673	0.860862	1.04116
BI-LISA	TPA2	Total Plasma_Apo-A2									mg/dL						bsl_inv_cog_global	-0.049335	0.0522315	-0.944544	0.3455	0.644696	0.951862	0.859238	1.05447
BI-LISA	TPAB	Total Plasma_Apo-B									mg/dL						bsl_inv_cog_global	0.068008	0.0533488	1.27478	0.203176	0.46847	1.07037	0.964104	1.18836
BI-LISA	TPCH	Total Plasma_Cholesterol									mg/dL						bsl_inv_cog_global	0.0432106	0.0668792	0.646099	0.51861	0.758014	1.04416	0.915878	1.19041
BI-LISA	TPFC	Total Plasma_Free Cholesterol									mg/dL						bsl_inv_cog_global	0.0610776	0.0541905	1.12709	0.260425	0.534109	1.06298	0.955868	1.1821
BI-LISA	TPTG	Total Plasma_Triglycerides									mg/dL						bsl_inv_cog_global	-0.0449403	0.0486856	-0.923073	0.356563	0.655504	0.956055	0.869042	1.05178
BI-LISA	V1CH	VLDL-1_Cholesterol									mg/dL						bsl_inv_cog_global	-0.0792151	0.0484933	-1.63353	0.103198	0.34787	0.923841	0.840077	1.01596
BI-LISA	V1FC	VLDL-1_Free Cholesterol									mg/dL						bsl_inv_cog_global	-0.0433037	0.0497287	-0.870798	0.384422	0.675537	0.957621	0.868687	1.05566
BI-LISA	V1PL	VLDL-1_Phospholipids									mg/dL						bsl_inv_cog_global	-0.0834076	0.0488631	-1.70696	0.0886566	0.345093	0.919976	0.835956	1.01244
BI-LISA	V1TG	VLDL-1_Triglycerides									mg/dL						bsl_inv_cog_global	-0.102206	0.0471894	-2.16588	0.0309502	0.203709	0.902843	0.823084	0.990332
BI-LISA	V2CH	VLDL-2_Cholesterol									mg/dL						bsl_inv_cog_global	0.0343586	0.0491447	0.699131	0.484904	0.758014	1.03496	0.939916	1.13961
BI-LISA	V2FC	VLDL-2_Free Cholesterol									mg/dL						bsl_inv_cog_global	0.0214592	0.0496572	0.432148	0.665883	0.836977	1.02169	0.926938	1.12613
BI-LISA	V2PL	VLDL-2_Phospholipids									mg/dL						bsl_inv_cog_global	0.0455494	0.0501871	0.907592	0.364677	0.663382	1.0466	0.948553	1.15479
BI-LISA	V2TG	VLDL-2_Triglycerides									mg/dL						bsl_inv_cog_global	0.0302828	0.0499865	0.605819	0.545001	0.761739	1.03075	0.934549	1.13684
BI-LISA	V3CH	VLDL-3_Cholesterol									mg/dL						bsl_inv_cog_global	0.0314412	0.0478735	0.656755	0.511741	0.758014	1.03194	0.939516	1.13346
BI-LISA	V3FC	VLDL-3_Free Cholesterol									mg/dL						bsl_inv_cog_global	0.0262099	0.0484802	0.540631	0.589083	0.792679	1.02656	0.933503	1.12889
BI-LISA	V3PL	VLDL-3_Phospholipids									mg/dL						bsl_inv_cog_global	0.0386425	0.0479804	0.805381	0.42111	0.705749	1.0394	0.946108	1.14189
BI-LISA	V3TG	VLDL-3_Triglycerides									mg/dL						bsl_inv_cog_global	0.0315903	0.0480983	0.656786	0.511721	0.758014	1.03209	0.939242	1.13413
BI-LISA	V4CH	VLDL-4_Cholesterol									mg/dL						bsl_inv_cog_global	0.0321187	0.0469593	0.683968	0.494418	0.758014	1.03264	0.941838	1.1322
BI-LISA	V4FC	VLDL-4_Free Cholesterol									mg/dL						bsl_inv_cog_global	-0.00486777	0.0470085	-0.103551	0.917581	0.973602	0.995144	0.907552	1.09119
BI-LISA	V4PL	VLDL-4_Phospholipids									mg/dL						bsl_inv_cog_global	0.00463107	0.0466698	0.0992306	0.921008	0.973602	1.00464	0.916822	1.10087
BI-LISA	V4TG	VLDL-4_Triglycerides									mg/dL						bsl_inv_cog_global	0.0156872	0.0459726	0.341229	0.733122	0.876899	1.01581	0.928283	1.11159
BI-LISA	V5CH	VLDL-5_Cholesterol									mg/dL						bsl_inv_cog_global	-0.0696908	0.0465357	-1.49758	0.135084	0.385044	0.932682	0.851377	1.02175
BI-LISA	V5FC	VLDL-5_Free Cholesterol									mg/dL						bsl_inv_cog_global	-0.0790502	0.0490569	-1.6114	0.107934	0.34787	0.923994	0.839288	1.01725
BI-LISA	V5PL	VLDL-5_Phospholipids									mg/dL						bsl_inv_cog_global	-0.0732206	0.0471034	-1.55446	0.120917	0.361752	0.929396	0.847433	1.01929
BI-LISA	V5TG	VLDL-5_Triglycerides									mg/dL						bsl_inv_cog_global	-0.120259	0.0451153	-2.66559	0.00801765	0.125514	0.886691	0.811651	0.968668
BI-LISA	V6CH	VLDL-6_Cholesterol									mg/dL						bsl_inv_cog_global	0.0660914	0.0480451	1.37561	0.169763	0.432777	1.06832	0.972313	1.17382
BI-LISA	V6FC	VLDL-6_Free Cholesterol									mg/dL						bsl_inv_cog_global	-0.0326397	0.0508706	-0.641622	0.521511	0.758014	0.967887	0.876038	1.06937
BI-LISA	V6PL	VLDL-6_Phospholipids									mg/dL						bsl_inv_cog_global	-0.0321592	0.0508732	-0.632143	0.527678	0.758014	0.968352	0.876454	1.06989
BI-LISA	V6TG	VLDL-6_Triglycerides									mg/dL						bsl_inv_cog_global	-0.00229775	0.0444038	-0.0517467	0.958758	0.983202	0.997705	0.914544	1.08843
BI-LISA	VLAB	VLDL_Apo-B									mg/dL						bsl_inv_cog_global	-0.0168894	0.0480143	-0.351759	0.725217	0.876899	0.983252	0.894941	1.08028
BI-LISA	VLCH	VLDL_Cholesterol									mg/dL						bsl_inv_cog_global	-0.0333611	0.0483818	-0.689539	0.490911	0.758014	0.967189	0.879687	1.0634
BI-LISA	VLFC	VLDL_Free Cholesterol									mg/dL						bsl_inv_cog_global	-0.0376043	0.0493804	-0.761523	0.446823	0.725336	0.963094	0.874249	1.06097
BI-LISA	VLPL	VLDL_Phospholipids									mg/dL						bsl_inv_cog_global	-0.0337972	0.0496553	-0.680636	0.496522	0.758014	0.966768	0.877111	1.06559
BI-LISA	VLTG	VLDL_Triglycerides									mg/dL						bsl_inv_cog_global	-0.0214033	0.0490749	-0.436136	0.662989	0.836977	0.978824	0.88906	1.07765
BI-QUANT	Acetoacetic acid	Acetoacetic acid	Lipids	Ketone Bodies					2.5	-	mmol/L	97.5	0.02	0.01	Other quantification	Other calibration method	bsl_inv_cog_global	0.030275	0.0707753	0.427763	0.669046	0.838044	1.03074	0.897229	1.18411
BI-QUANT	Alanine	Alanine	Amino Acids	Aliphatic Amino Acids					2.5	0.29	mmol/L	97.5	0.63	0.02	Other quantification	Other calibration method	bsl_inv_cog_global	-0.00391203	0.0458017	-0.0854125	0.931975	0.973602	0.996096	0.910571	1.08965
BI-QUANT	Creatine	Creatine	Amino Acids	Creatine Metabolism					2.5	-	mmol/L	97.5	0.07	0.01	Other quantification	Other calibration method	bsl_inv_cog_global	0.11398	0.038766	2.94021	0.00346331	0.0696509	1.12073	1.03873	1.2092
BI-QUANT	Creatinine	Creatinine	Amino Acids	Creatine Metabolism					2.5	0.06	mmol/L	97.5	0.14	0.01	Other quantification	Other calibration method	bsl_inv_cog_global	0.0146827	0.0552579	0.265712	0.790593	0.900596	1.01479	0.910626	1.13087
BI-QUANT	Glucose	Glucose	Carbohydrates	Glycolysis, Gluconeogenesis, and Pyruvate Metabolism					2.5	1.52	mmol/L	97.5	5.34	0.47	Other quantification	Other calibration method	bsl_inv_cog_global	0.0115774	0.0514819	0.224884	0.822181	0.917443	1.01164	0.914546	1.11905
BI-QUANT	Glutamine	Glutamine	Amino Acids	Alpha Amino Acids					2.5	0.29	mmol/L	97.5	0.82	0.02	Other quantification	Other calibration method	bsl_inv_cog_global	0.0445406	0.0442101	1.00748	0.314293	0.605181	1.04555	0.958763	1.14019
BI-QUANT	Histidine	Histidine	Amino Acids	Proteinogenic Amino Acids					2.5	0.07	mmol/L	97.5	0.17	0.02	Other quantification	Other calibration method	bsl_inv_cog_global	-0.0374875	0.0440609	-0.850811	0.395365	0.688087	0.963206	0.883515	1.05009
BI-QUANT	Isoleucine	Isoleucine	Amino Acids	Branched-Chain Amino Acid Metabolism					2.5	0.03	mmol/L	97.5	0.11	0.03	Other quantification	Other calibration method	bsl_inv_cog_global	0.0279308	0.0439738	0.635169	0.525669	0.758014	1.02832	0.943407	1.12089
BI-QUANT	Lactic acid	Lactic acid	Carbohydrates	Glycolysis, Gluconeogenesis, and Pyruvate Metabolism					2.5	2.23	mmol/L	97.5	7.14	0.03	Other quantification	Other calibration method	bsl_inv_cog_global	-0.0258336	0.0479213	-0.539084	0.590118	0.792679	0.974497	0.887134	1.07046
BI-QUANT	Tyrosine	Tyrosine	Amino Acids	Aromatic Amino Acids					2.5	-	mmol/L	97.5	0.08	0.03	Other quantification	Other calibration method	bsl_inv_cog_global	-0.070131	0.041909	-1.67341	0.0949997	0.34787	0.932272	0.858754	1.01208
BI-QUANT	Valine	Valine	Amino Acids	Branched-Chain Amino Acid Metabolism					2.5	0.15	mmol/L	97.5	0.36	0.03	Other quantification	Other calibration method	bsl_inv_cog_global	-0.0931293	0.0460446	-2.02259	0.0437564	0.233722	0.911076	0.832454	0.997122
HPOS	HPOS-01.1	Hydroxyisovaleroyl Carnitine	Amino Acids	Branched-Chain Amino Acid Metabolism													bsl_inv_cog_global	0.0638265	0.0531465	1.20095	0.23068	0.503049	1.06591	0.960462	1.18293
HPOS	HPOS-02.1	Octenoylcarnitine (C8:1)	Lipids	Carnitine Metabolism	LMFA07070014	Fatty Acyls [FA]	Fatty esters [FA07]	Fatty acyl carnitines [FA0707]									bsl_inv_cog_global	0.0786257	0.0554134	1.41889	0.156929	0.423942	1.0818	0.97046	1.20591
HPOS	HPOS-06.1	Symmetric/Asymmetric Dimethylarginine	Amino Acids	Urea cycle; Arginine and Proline Metabolism													bsl_inv_cog_global	0.0632146	0.0533107	1.18578	0.236613	0.503846	1.06526	0.959566	1.18259
HPOS	HPOS-08.1	Carnitine	Lipids	Carnitine Metabolism		Fatty Acyls [FA]	Fatty esters [FA07]	Fatty acyl carnitines [FA0707]									bsl_inv_cog_global	-0.0172915	0.0520321	-0.332324	0.739868	0.876899	0.982857	0.887564	1.08838
HPOS	HPOS-15.1	N1-Acetylspermidine	Amino Acids	Polyamine Metabolism													bsl_inv_cog_global	0.0815617	0.0540474	1.50908	0.132291	0.380074	1.08498	0.975923	1.20622
HPOS	HPOS-20.2	Proline Betaine	Amino Acids	Urea cycle; Arginine and Proline Metabolism													bsl_inv_cog_global	-0.0333402	0.0504532	-0.660813	0.50922	0.758014	0.967209	0.876141	1.06774
HPOS	HPOS-24.1	Paraxanthine	Xenobiotics	Xanthine Metabolism													bsl_inv_cog_global	-0.174796	0.0468659	-3.72972	0.00022765	0.01452	0.839628	0.765938	0.920407
HPOS	HPOS-27.1	Betaine	Amino Acids	Glycine, Serine and Threonine Metabolism													bsl_inv_cog_global	0.0487538	0.0554589	0.879097	0.380025	0.675537	1.04996	0.941816	1.17053
HPOS	HPOS-28.1	N-Acetylputrescine	Amino Acids	Polyamine Metabolism													bsl_inv_cog_global	-0.013455	0.0562565	-0.239173	0.811128	0.91496	0.986635	0.883629	1.10165
HPOS	HPOS-31.1	Warfarin	Xenobiotics	Drugs													bsl_inv_cog_global	-0.0233146	0.0496344	-0.469726	0.638879	0.82894	0.976955	0.88639	1.07677
HPOS	HPOS-32.1	Biliverdin	Cofactors and Vitamins	Hemoglobin and Porphyrin Metabolism													bsl_inv_cog_global	-0.061088	0.0552172	-1.10632	0.269439	0.547961	0.94074	0.844244	1.04827
HPOS	HPOS-33.1	Caffeine	Xenobiotics	Xanthine Metabolism													bsl_inv_cog_global	-0.165582	0.0484496	-3.41761	0.000715542	0.0287807	0.8474	0.770633	0.931815
HPOS	HPOS-34.1	Niacinamide	Cofactors and Vitamins	Nicotinate and Nicotinamide Metabolism													bsl_inv_cog_global	0.0481741	0.0584195	0.824623	0.410216	0.693916	1.04935	0.935824	1.17666
HPOS	HPOS-35.1	Cotinine	Xenobiotics	Tobacco Metabolites													bsl_inv_cog_global	0.0764351	0.0498214	1.53418	0.125998	0.367833	1.07943	0.979009	1.19016
HPOS	HPOS-38.1	Metformin	Xenobiotics	Drugs													bsl_inv_cog_global	-0.042668	0.0678972	-0.628421	0.530188	0.758609	0.958229	0.838831	1.09462
HPOS	HPOS-43.1	Proline	Amino Acids	Urea cycle; Arginine and Proline Metabolism													bsl_inv_cog_global	0.0167982	0.0586067	0.286626	0.774589	0.89366	1.01694	0.906585	1.14073
HPOS	HPOS-53.1	N-acetyl-D-mannosamine	Carbohydrates	Aminosugar Metabolism													bsl_inv_cog_global	-0.0226097	0.0539343	-0.419208	0.675353	0.840129	0.977644	0.879571	1.08665
HPOS	HPOS-54.1	1,2-Dimyristoyl-sn-glycero-3-phosphocholine	Lipids	Glycerolipid Metabolism	LMGP01010477	Glycerophospholipids [GP]	Glycerophosphocholines [GP01]	Diacylglycerophosphocholines [GP0101]									bsl_inv_cog_global	-0.110528	0.0525619	-2.10282	0.0362824	0.225725	0.895361	0.807712	0.992521
HPOS	HPOS-55.1	Hypoxanthine	Nucleotides	Purine Metabolism													bsl_inv_cog_global	-0.0668634	0.0546185	-1.22419	0.221804	0.492596	0.935323	0.840368	1.04101
HPOS	HPOS-57.1	Urocanate	Amino Acids	Histidine Metabolism													bsl_inv_cog_global	0.0452241	0.0526391	0.859134	0.390926	0.683649	1.04626	0.943698	1.15997
HPOS	HPOS-58.1	5'-Methylthioadenosine	Nucleotides	Purine Metabolism													bsl_inv_cog_global	-0.0274993	0.0511504	-0.537617	0.591225	0.792679	0.972875	0.88007	1.07547
HPOS	HPOS-59.1	Cytosine	Nucleotides	Pyrimidine Metabolism													bsl_inv_cog_global	-0.0750625	0.052812	-1.42132	0.156224	0.423942	0.927685	0.836462	1.02886
HPOS	HPOS-61.1	Pipecolate; N-methyl proline	Amino Acids	Lysine Metabolism													bsl_inv_cog_global	-0.00472075	0.050513	-0.0934561	0.925601	0.973602	0.99529	0.901472	1.09887
HPOS	HPOS-71.1	Hydroxybutyrylcarnitine	Lipids	Fatty Acid Metabolism	LMFA07070037	Fatty Acyls [FA]	Fatty esters [FA07]	Fatty acyl carnitines [FA0707]									bsl_inv_cog_global	0.0442786	0.0575744	0.769067	0.442435	0.724883	1.04527	0.933731	1.17014
HPOS	HPOS-72.1	2-Hydroxyhippuric acid	Xenobiotics	Benzoate Metabolism													bsl_inv_cog_global	0.0175592	0.0554059	0.316919	0.751517	0.886153	1.01771	0.912984	1.13446
LNEG	LNEG-0001.1	Bilirubin	Cofactors and Vitamins	Hemoglobin and Porphyrin Metabolism													bsl_inv_cog_global	-0.143572	0.0466903	-3.07499	0.00225815	0.0508118	0.866258	0.790504	0.949273
LNEG	LNEG-0002.1	FA(12:0)	Lipids	Fatty Acids	LMFA01010012	Fatty Acyls [FA]	Fatty Acids and Conjugates [FA01]	Straight chain fatty acids [FA0101]									bsl_inv_cog_global	-0.0350705	0.045823	-0.765348	0.444542	0.724883	0.965537	0.8826	1.05627
LNEG	LNEG-0003.1	FA(14:0)	Lipids	Fatty Acids	LMFA01010014	Fatty Acyls [FA]	Fatty Acids and Conjugates [FA01]	Straight chain fatty acids [FA0101]									bsl_inv_cog_global	-0.0890607	0.0459739	-1.9372	0.0534655	0.260721	0.91479	0.835964	1.00105
LNEG	LNEG-0004.1	FA(16:0)	Lipids	Fatty Acids	LMFA01010001	Fatty Acyls [FA]	Fatty Acids and Conjugates [FA01]	Straight chain fatty acids [FA0101]									bsl_inv_cog_global	-0.0903357	0.0467243	-1.93338	0.0539359	0.260721	0.913624	0.833672	1.00124
LNEG	LNEG-0005.1	FA(16:1)	Lipids	Fatty Acids		Fatty Acyls [FA]	Fatty Acids and Conjugates [FA01]	Unsaturated fatty acids [FA0103]									bsl_inv_cog_global	-0.0795367	0.047709	-1.66712	0.0963185	0.34787	0.923544	0.841099	1.01407
LNEG	LNEG-0006.1	FA(17:1)	Lipids	Fatty Acids		Fatty Acyls [FA]	Fatty Acids and Conjugates [FA01]	Unsaturated fatty acids [FA0103]									bsl_inv_cog_global	-0.074775	0.0464415	-1.61009	0.108213	0.34787	0.927952	0.847215	1.01638
LNEG	LNEG-0008.1	FA(18:1(OH))	Lipids	Fatty Acids		Fatty Acyls [FA]	Fatty Acids and Conjugates [FA01]	Hydroxy fatty acids [FA0105]									bsl_inv_cog_global	-0.00658607	0.044128	-0.149249	0.881437	0.958176	0.993436	0.911123	1.08318
LNEG	LNEG-0009.1	FA(18:1)	Lipids	Fatty Acids		Fatty Acyls [FA]	Fatty Acids and Conjugates [FA01]	Unsaturated fatty acids [FA0103]									bsl_inv_cog_global	-0.0942081	0.0462946	-2.03497	0.042551	0.233386	0.910093	0.83115	0.996535
LNEG	LNEG-0010.1	FA(18:2(OH))	Lipids	Fatty Acids		Fatty Acyls [FA]	Fatty Acids and Conjugates [FA01]	Hydroxy fatty acids [FA0105]									bsl_inv_cog_global	0.109409	0.0536022	2.04113	0.0419316	0.233386	1.11562	1.00436	1.2392
LNEG	LNEG-0011.1	FA(18:2)	Lipids	Fatty Acids		Fatty Acyls [FA]	Fatty Acids and Conjugates [FA01]	Unsaturated fatty acids [FA0103]									bsl_inv_cog_global	-0.00507648	0.047584	-0.106685	0.915096	0.973602	0.994936	0.90634	1.09219
LNEG	LNEG-0012.1	FA(18:3)_1	Lipids	Fatty Acids		Fatty Acyls [FA]	Fatty Acids and Conjugates [FA01]	Unsaturated fatty acids [FA0103]									bsl_inv_cog_global	-0.0491578	0.0460628	-1.06719	0.286566	0.576317	0.952031	0.869844	1.04198
LNEG	LNEG-0013.1	FA(18:3)_2	Lipids	Fatty Acids		Fatty Acyls [FA]	Fatty Acids and Conjugates [FA01]	Unsaturated fatty acids [FA0103]									bsl_inv_cog_global	-0.0249743	0.0473837	-0.527065	0.598457	0.799415	0.975335	0.888833	1.07026
LNEG	LNEG-0014.1	FA(18:4)	Lipids	Fatty Acids		Fatty Acyls [FA]	Fatty Acids and Conjugates [FA01]	Unsaturated fatty acids [FA0103]									bsl_inv_cog_global	-0.0639304	0.0461637	-1.38486	0.166911	0.431583	0.93807	0.85692	1.02691
LNEG	LNEG-0016.1	FA(20:1)	Lipids	Fatty Acids		Fatty Acyls [FA]	Fatty Acids and Conjugates [FA01]	Unsaturated fatty acids [FA0103]									bsl_inv_cog_global	-0.0750213	0.0464681	-1.61447	0.10726	0.34787	0.927724	0.846963	1.01619
LNEG	LNEG-0017.1	FA(20:2)	Lipids	Fatty Acids		Fatty Acyls [FA]	Fatty Acids and Conjugates [FA01]	Unsaturated fatty acids [FA0103]									bsl_inv_cog_global	0.00606708	0.0491263	0.1235	0.901777	0.964909	1.00609	0.91373	1.10778
LNEG	LNEG-0018.1	FA(20:3)	Lipids	Fatty Acids		Fatty Acyls [FA]	Fatty Acids and Conjugates [FA01]	Unsaturated fatty acids [FA0103]									bsl_inv_cog_global	-0.0424113	0.0456498	-0.929058	0.353452	0.655504	0.958475	0.876442	1.04819
LNEG	LNEG-0019.1	FA(20:4)	Lipids	Fatty Acids		Fatty Acyls [FA]	Fatty Acids and Conjugates [FA01]	Unsaturated fatty acids [FA0103]									bsl_inv_cog_global	-0.00144215	0.0475009	-0.0303604	0.975796	0.986698	0.998559	0.909788	1.09599
LNEG	LNEG-0020.1	FA(20:5)	Lipids	Fatty Acids		Fatty Acyls [FA]	Fatty Acids and Conjugates [FA01]	Unsaturated fatty acids [FA0103]									bsl_inv_cog_global	-0.158736	0.0516079	-3.07581	0.0022521	0.0508118	0.853222	0.771138	0.944042
LNEG	LNEG-0021.1	FA(22:4)	Lipids	Fatty Acids		Fatty Acyls [FA]	Fatty Acids and Conjugates [FA01]	Unsaturated fatty acids [FA0103]									bsl_inv_cog_global	-0.0166758	0.049178	-0.33909	0.73473	0.876899	0.983462	0.893093	1.08298
LNEG	LNEG-0022.1	FA(22:5)_1	Lipids	Fatty Acids		Fatty Acyls [FA]	Fatty Acids and Conjugates [FA01]	Unsaturated fatty acids [FA0103]									bsl_inv_cog_global	-0.0857948	0.0454124	-1.88924	0.0596252	0.278294	0.917783	0.839622	1.00322
LNEG	LNEG-0023.1	FA(22:5)_2	Lipids	Fatty Acids		Fatty Acyls [FA]	Fatty Acids and Conjugates [FA01]	Unsaturated fatty acids [FA0103]									bsl_inv_cog_global	0.0278194	0.0477102	0.58309	0.56018	0.774774	1.02821	0.936419	1.129
LNEG	LNEG-0024.1	FA(22:6)	Lipids	Fatty Acids		Fatty Acyls [FA]	Fatty Acids and Conjugates [FA01]	Unsaturated fatty acids [FA0103]									bsl_inv_cog_global	-0.0851032	0.0452802	-1.87948	0.0609484	0.279283	0.918418	0.840421	1.00365
LNEG	LNEG-0025.1	LPA(16:0/0:0)	Lipids	Phospholipid Metabolism	LMGP10050006	Glycerophospholipids [GP]	Glycerophosphates [GP10]	Monoacylglycerophosphates [GP1005]									bsl_inv_cog_global	-0.130138	0.0822741	-1.58176	0.114541	0.356646	0.877974	0.74722	1.03161
LNEG	LNEG-0026.1	LPA(18:1/0:0)	Lipids	Phospholipid Metabolism		Glycerophospholipids [GP]	Glycerophosphates [GP10]	Monoacylglycerophosphates [GP1005]									bsl_inv_cog_global	-0.135923	0.0665384	-2.04277	0.0417684	0.233386	0.87291	0.76618	0.994508
LNEG	LNEG-0027.1	LPA(18:2/0:0)	Lipids	Phospholipid Metabolism		Glycerophospholipids [GP]	Glycerophosphates [GP10]	Monoacylglycerophosphates [GP1005]									bsl_inv_cog_global	-0.129263	0.0972419	-1.32929	0.184553	0.451406	0.878743	0.726253	1.06325
LNEG	LNEG-0028.1	LPA(20:4/0:0)	Lipids	Phospholipid Metabolism		Glycerophospholipids [GP]	Glycerophosphates [GP10]	Monoacylglycerophosphates [GP1005]									bsl_inv_cog_global	-0.0789584	0.0471458	-1.67477	0.0948066	0.34787	0.924078	0.842515	1.01354
LNEG	LNEG-0037.2	LPC(18:1/0:0)	Lipids	Phospholipid Metabolism		Glycerophospholipids [GP]	Glycerophosphocholines [GP01]	Monoacylglycerophosphocholines [GP0105]									bsl_inv_cog_global	-0.0764225	0.0467086	-1.63616	0.102639	0.34787	0.926425	0.845378	1.01524
LNEG	LNEG-0040.1	LPC(20:3/0:0)	Lipids	Phospholipid Metabolism		Glycerophospholipids [GP]	Glycerophosphocholines [GP01]	Monoacylglycerophosphocholines [GP0105]									bsl_inv_cog_global	-0.0128901	0.0442004	-0.291629	0.77073	0.89366	0.987193	0.905269	1.07653
LNEG	LNEG-0043.1	LPE(18:0/0:0)	Lipids	Phospholipid Metabolism	LMGP02050001	Glycerophospholipids [GP]	Glycerophosphoethanolamines [GP02]	Monoacylglycerophosphoethanolamines [GP0205]									bsl_inv_cog_global	0.00263594	0.0474874	0.0555081	0.955763	0.983202	1.00264	0.91353	1.10044
LNEG	LNEG-0044.1	LPE(18:1/0:0)	Lipids	Phospholipid Metabolism		Glycerophospholipids [GP]	Glycerophosphoethanolamines [GP02]	Monoacylglycerophosphoethanolamines [GP0205]									bsl_inv_cog_global	-0.0623657	0.0462741	-1.34774	0.178548	0.445754	0.939539	0.858076	1.02874
LNEG	LNEG-0045.1	LPE(18:2/0:0)	Lipids	Phospholipid Metabolism		Glycerophospholipids [GP]	Glycerophosphoethanolamines [GP02]	Monoacylglycerophosphoethanolamines [GP0205]									bsl_inv_cog_global	-0.00734497	0.0469153	-0.156558	0.875677	0.957689	0.992682	0.905472	1.08829
LPOS	LPOS-0001.1	CAR(8:0)	Lipids	Carnitine Metabolism	LMFA07070095	Fatty Acyls [FA]	Fatty esters [FA07]	Fatty acyl carnitines [FA0707]									bsl_inv_cog_global	0.0376171	0.0475817	0.790579	0.42968	0.710248	1.03833	0.945877	1.13983
LPOS	LPOS-0002.1	CAR(10:0)	Lipids	Carnitine Metabolism	LMFA07070059	Fatty Acyls [FA]	Fatty esters [FA07]	Fatty acyl carnitines [FA0707]									bsl_inv_cog_global	0.00916821	0.047896	0.191419	0.848299	0.939096	1.00921	0.91878	1.10854
LPOS	LPOS-0003.1	CAR(10:0-OH)	Lipids	Carnitine Metabolism		Fatty Acyls [FA]	Fatty esters [FA07]	Fatty acyl carnitines [FA0707]									bsl_inv_cog_global	-0.0583282	0.0487402	-1.19672	0.232159	0.503243	0.94334	0.857393	1.0379
LPOS	LPOS-0004.1	CAR(10:1)	Lipids	Carnitine Metabolism		Fatty Acyls [FA]	Fatty esters [FA07]	Fatty acyl carnitines [FA0707]									bsl_inv_cog_global	0.0760571	0.0518598	1.46659	0.14331	0.393716	1.07902	0.974737	1.19447
LPOS	LPOS-0006.1	CAR(12:0)	Lipids	Carnitine Metabolism	LMFA07070062	Fatty Acyls [FA]	Fatty esters [FA07]	Fatty acyl carnitines [FA0707]									bsl_inv_cog_global	0.0124128	0.046836	0.265027	0.791131	0.900596	1.01249	0.923684	1.10983
LPOS	LPOS-0007.1	CAR(12:0-OH)	Lipids	Carnitine Metabolism		Fatty Acyls [FA]	Fatty esters [FA07]	Fatty acyl carnitines [FA0707]									bsl_inv_cog_global	-0.0499971	0.0488527	-1.02343	0.306754	0.604291	0.951232	0.864375	1.04682
LPOS	LPOS-0010.1	CAR(12:1-OH)	Lipids	Carnitine Metabolism		Fatty Acyls [FA]	Fatty esters [FA07]	Fatty acyl carnitines [FA0707]									bsl_inv_cog_global	0.00428066	0.0510822	0.0837995	0.93326	0.973602	1.00429	0.908609	1.11005
LPOS	LPOS-0012.1	CAR(14:0)	Lipids	Carnitine Metabolism	LMFA07070107	Fatty Acyls [FA]	Fatty esters [FA07]	Fatty acyl carnitines [FA0707]									bsl_inv_cog_global	0.00105582	0.0472117	0.0223636	0.98217	0.987626	1.00106	0.91258	1.09811
LPOS	LPOS-0013.1	CAR(14:0-OH)	Lipids	Carnitine Metabolism		Fatty Acyls [FA]	Fatty esters [FA07]	Fatty acyl carnitines [FA0707]									bsl_inv_cog_global	-0.0377483	0.0504996	-0.747497	0.455223	0.732457	0.962955	0.872208	1.06314
LPOS	LPOS-0014.1	CAR(14:1)	Lipids	Carnitine Metabolism		Fatty Acyls [FA]	Fatty esters [FA07]	Fatty acyl carnitines [FA0707]									bsl_inv_cog_global	0.0210213	0.0465749	0.451344	0.651998	0.833361	1.02124	0.932146	1.11886
LPOS	LPOS-0015.1	CAR(14:2)	Lipids	Carnitine Metabolism		Fatty Acyls [FA]	Fatty esters [FA07]	Fatty acyl carnitines [FA0707]									bsl_inv_cog_global	0.0830848	0.0486347	1.70834	0.0883852	0.345093	1.08663	0.987835	1.19531
LPOS	LPOS-0016.1	CAR(16:0)	Lipids	Carnitine Metabolism	LMFA07070004	Fatty Acyls [FA]	Fatty esters [FA07]	Fatty acyl carnitines [FA0707]									bsl_inv_cog_global	-0.0593548	0.0504256	-1.17708	0.239898	0.507853	0.942372	0.853688	1.04027
LPOS	LPOS-0018.1	CAR(16:1)_2	Lipids	Carnitine Metabolism		Fatty Acyls [FA]	Fatty esters [FA07]	Fatty acyl carnitines [FA0707]									bsl_inv_cog_global	0.0279178	0.045657	0.611468	0.541253	0.759433	1.02831	0.940287	1.12458
LPOS	LPOS-0019.1	CAR(18:0)	Lipids	Carnitine Metabolism	LMFA07070051	Fatty Acyls [FA]	Fatty esters [FA07]	Fatty acyl carnitines [FA0707]									bsl_inv_cog_global	-0.123047	0.0538718	-2.28406	0.0229158	0.192919	0.884222	0.795619	0.982694
LPOS	LPOS-0020.1	CAR(18:0-DC)	Lipids	Carnitine Metabolism		Fatty Acyls [FA]	Fatty esters [FA07]	Fatty acyl carnitines [FA0707]									bsl_inv_cog_global	0.0234276	0.046334	0.505625	0.613411	0.810419	1.0237	0.934833	1.12102
LPOS	LPOS-0021.1	CAR(18:1)	Lipids	Carnitine Metabolism		Fatty Acyls [FA]	Fatty esters [FA07]	Fatty acyl carnitines [FA0707]									bsl_inv_cog_global	-0.0600671	0.0490342	-1.225	0.221328	0.492596	0.941701	0.85541	1.0367
LPOS	LPOS-0023.1	CAR(18:2)	Lipids	Carnitine Metabolism		Fatty Acyls [FA]	Fatty esters [FA07]	Fatty acyl carnitines [FA0707]									bsl_inv_cog_global	0.0881909	0.0513181	1.71852	0.0865127	0.344149	1.0922	0.987684	1.20777
LPOS	LPOS-0024.1	CAR(18:3)	Lipids	Carnitine Metabolism		Fatty Acyls [FA]	Fatty esters [FA07]	Fatty acyl carnitines [FA0707]									bsl_inv_cog_global	0.0136314	0.0461866	0.295138	0.768049	0.89366	1.01372	0.925988	1.10977
LPOS	LPOS-0025.1	CAR(20:1)	Lipids	Carnitine Metabolism		Fatty Acyls [FA]	Fatty esters [FA07]	Fatty acyl carnitines [FA0707]									bsl_inv_cog_global	-0.0227046	0.0501946	-0.452331	0.651287	0.833361	0.977551	0.885958	1.07861
LPOS	LPOS-0026.1	CAR(20:2)	Lipids	Carnitine Metabolism		Fatty Acyls [FA]	Fatty esters [FA07]	Fatty acyl carnitines [FA0707]									bsl_inv_cog_global	0.0886454	0.0544318	1.62856	0.104231	0.34787	1.09269	0.982121	1.21571
LPOS	LPOS-0027.1	CAR(20:3)	Lipids	Carnitine Metabolism		Fatty Acyls [FA]	Fatty esters [FA07]	Fatty acyl carnitines [FA0707]									bsl_inv_cog_global	0.0314308	0.053147	0.591394	0.554606	0.772183	1.03193	0.929845	1.14522
LPOS	LPOS-0028.1	CAR(20:4)	Lipids	Carnitine Metabolism		Fatty Acyls [FA]	Fatty esters [FA07]	Fatty acyl carnitines [FA0707]									bsl_inv_cog_global	0.0476151	0.0519168	0.917143	0.359646	0.657535	1.04877	0.947298	1.1611
LPOS	LPOS-0029.1	CAR(24:0)	Lipids	Carnitine Metabolism		Fatty Acyls [FA]	Fatty esters [FA07]	Fatty acyl carnitines [FA0707]									bsl_inv_cog_global	-0.117324	0.0490048	-2.39412	0.0171415	0.177293	0.889297	0.807855	0.97895
LPOS	LPOS-0030.1	CAR(26:0)	Lipids	Carnitine Metabolism	LMFA07070069	Fatty Acyls [FA]	Fatty esters [FA07]	Fatty acyl carnitines [FA0707]									bsl_inv_cog_global	-0.0682465	0.0527662	-1.29337	0.196663	0.465307	0.93403	0.842258	1.0358
LPOS	LPOS-0031.1	CAR(26:1)	Lipids	Carnitine Metabolism		Fatty Acyls [FA]	Fatty esters [FA07]	Fatty acyl carnitines [FA0707]									bsl_inv_cog_global	-0.0310977	0.050577	-0.614858	0.539014	0.759433	0.969381	0.877895	1.0704
LPOS	LPOS-0032.1	CE(18:1)	Lipids	Sterols		Sterol Lipids [ST]	Sterols [ST01]	Steryl esters [ST0102]									bsl_inv_cog_global	0.0385337	0.0442431	0.870955	0.384326	0.675537	1.03929	0.95296	1.13343
LPOS	LPOS-0033.1	CE(18:2)	Lipids	Sterols		Sterol Lipids [ST]	Sterols [ST01]	Steryl esters [ST0102]									bsl_inv_cog_global	0.0600763	0.0478592	1.25527	0.210148	0.47546	1.06192	0.966835	1.16635
LPOS	LPOS-0034.1	CE(20:4)	Lipids	Sterols		Sterol Lipids [ST]	Sterols [ST01]	Steryl esters [ST0102]									bsl_inv_cog_global	0.0799642	0.0460744	1.73555	0.0834505	0.339428	1.08325	0.989712	1.18563
LPOS	LPOS-0035.1	CE(20:5)	Lipids	Sterols		Sterol Lipids [ST]	Sterols [ST01]	Steryl esters [ST0102]									bsl_inv_cog_global	-0.115662	0.048961	-2.36233	0.0186614	0.180516	0.890776	0.809268	0.980494
LPOS	LPOS-0036.1	CE(22:6)	Lipids	Sterols		Sterol Lipids [ST]	Sterols [ST01]	Steryl esters [ST0102]									bsl_inv_cog_global	-0.0418117	0.0502766	-0.831634	0.406135	0.693916	0.95905	0.869051	1.05837
LPOS	LPOS-0038.1	Cer(d16:1/22:0)	Lipids	Sphingolipid Metabolism	LMSP02010016	Sphingolipids [SP]	Ceramides [SP02]	N-acylsphingosines (ceramides) [SP0201]									bsl_inv_cog_global	-0.186359	0.0483279	-3.85614	0.000135141	0.0122303	0.829975	0.754967	0.912437
LPOS	LPOS-0039.1	Cer(d16:1/24:0)	Lipids	Sphingolipid Metabolism	LMSP02010050	Sphingolipids [SP]	Ceramides [SP02]	N-acylsphingosines (ceramides) [SP0201]									bsl_inv_cog_global	-0.21546	0.0472849	-4.55665	7.00428e-06	0.00253555	0.80617	0.734813	0.884456
LPOS	LPOS-0040.1	Cer(d16:1/24:1)	Lipids	Sphingolipid Metabolism		Sphingolipids [SP]	Ceramides [SP02]	N-acylsphingosines (ceramides) [SP0201]									bsl_inv_cog_global	-0.128691	0.0466617	-2.75797	0.00609567	0.107374	0.879245	0.8024	0.96345
LPOS	LPOS-0041.1	Cer(d18:1/16:0)	Lipids	Sphingolipid Metabolism	LMSP02010004	Sphingolipids [SP]	Ceramides [SP02]	N-acylsphingosines (ceramides) [SP0201]									bsl_inv_cog_global	0.0401203	0.0490733	0.817559	0.414119	0.69726	1.04094	0.945479	1.14603
LPOS	LPOS-0042.1	Cer(d18:1/18:0)	Lipids	Sphingolipid Metabolism	LMSP02010006	Sphingolipids [SP]	Ceramides [SP02]	N-acylsphingosines (ceramides) [SP0201]									bsl_inv_cog_global	0.0770389	0.047071	1.63665	0.102526	0.34787	1.08008	0.984895	1.18447
LPOS	LPOS-0043.1	Cer(d18:1/20:0)	Lipids	Sphingolipid Metabolism	LMSP02010007	Sphingolipids [SP]	Ceramides [SP02]	N-acylsphingosines (ceramides) [SP0201]									bsl_inv_cog_global	0.00607378	0.0467771	0.129845	0.896757	0.964128	1.00609	0.917953	1.10269
LPOS	LPOS-0044.1	Cer(d18:1/22:0)	Lipids	Sphingolipid Metabolism	LMSP02010008	Sphingolipids [SP]	Ceramides [SP02]	N-acylsphingosines (ceramides) [SP0201]									bsl_inv_cog_global	-0.111303	0.0522117	-2.13176	0.0336645	0.217617	0.894668	0.807641	0.991072
LPOS	LPOS-0045.1	Cer(d18:1/24:0)	Lipids	Sphingolipid Metabolism	LMSP02010012	Sphingolipids [SP]	Ceramides [SP02]	N-acylsphingosines (ceramides) [SP0201]									bsl_inv_cog_global	-0.14886	0.0485065	-3.06886	0.00230214	0.0508118	0.86169	0.783541	0.947634
LPOS	LPOS-0046.1	Cer(d18:1/24:1)	Lipids	Sphingolipid Metabolism		Sphingolipids [SP]	Ceramides [SP02]	N-acylsphingosines (ceramides) [SP0201]									bsl_inv_cog_global	0.00244527	0.0458377	0.0533462	0.957484	0.983202	1.00245	0.916314	1.09668
LPOS	LPOS-0047.1	Cer(d18:1/25:0)	Lipids	Sphingolipid Metabolism	LMSP02010013	Sphingolipids [SP]	Ceramides [SP02]	N-acylsphingosines (ceramides) [SP0201]									bsl_inv_cog_global	-0.0831976	0.0499335	-1.66617	0.0964994	0.34787	0.920169	0.834379	1.01478
LPOS	LPOS-0048.1	Cer(d18:1/26:1)	Lipids	Sphingolipid Metabolism		Sphingolipids [SP]	Ceramides [SP02]	N-acylsphingosines (ceramides) [SP0201]									bsl_inv_cog_global	-0.106084	0.0486731	-2.17953	0.0299029	0.203709	0.899349	0.817517	0.989372
LPOS	LPOS-0049.1	Cer(d18:2/22:0)	Lipids	Sphingolipid Metabolism		Sphingolipids [SP]	Ceramides [SP02]	N-acylsphingosines (ceramides) [SP0201]									bsl_inv_cog_global	-0.0801878	0.0507988	-1.57854	0.11527	0.356646	0.922943	0.835476	1.01957
LPOS	LPOS-0050.1	Cer(d18:2/24:0)	Lipids	Sphingolipid Metabolism		Sphingolipids [SP]	Ceramides [SP02]	N-acylsphingosines (ceramides) [SP0201]									bsl_inv_cog_global	-0.10876	0.0481855	-2.25712	0.0245648	0.193314	0.896945	0.816112	0.985785
LPOS	LPOS-0053.1	Cer(d19:1/24:0)	Lipids	Sphingolipid Metabolism		Sphingolipids [SP]	Ceramides [SP02]	N-acylsphingosines (ceramides) [SP0201]									bsl_inv_cog_global	-0.189199	0.0458089	-4.13017	4.45568e-05	0.00799588	0.827622	0.756552	0.905369
LPOS	LPOS-0054.1	Cer(d41:1); Cer(d18:1/23:0); Cer(d17:1/24:0)	Lipids	Sphingolipid Metabolism		Sphingolipids [SP]	Ceramides [SP02]	N-acylsphingosines (ceramides) [SP0201]									bsl_inv_cog_global	-0.169532	0.0485083	-3.4949	0.000529881	0.0239771	0.84406	0.767507	0.928249
LPOS	LPOS-0055.1	Cholesterol	Lipids	Sterols	LMST01010001	Sterol Lipids [ST]	Sterols [ST01]	Cholesterol and derivatives [ST0101]									bsl_inv_cog_global	-0.0394935	0.053668	-0.735887	0.462251	0.737158	0.961276	0.865297	1.0679
LPOS	LPOS-0056.1	DG(16:0/16:0)	Lipids	Glycerolipid Metabolism	LMGL02010009	Glycerolipids [GL]	Diradylglycerols [GL02]	Diacylglycerols [GL0201]									bsl_inv_cog_global	-0.0837883	0.0464766	-1.80281	0.0722068	0.305627	0.919626	0.839556	1.00733
LPOS	LPOS-0057.1	DG(16:0/18:1)	Lipids	Glycerolipid Metabolism		Glycerolipids [GL]	Diradylglycerols [GL02]	Diacylglycerols [GL0201]									bsl_inv_cog_global	-0.0814518	0.0472944	-1.72223	0.0858378	0.344149	0.921777	0.840172	1.01131
LPOS	LPOS-0058.1	DG(18:0/16:0)	Lipids	Glycerolipid Metabolism	LMGL02010003	Glycerolipids [GL]	Diradylglycerols [GL02]	Diacylglycerols [GL0201]									bsl_inv_cog_global	-0.08404	0.0460791	-1.82382	0.0689602	0.297186	0.919394	0.839999	1.00629
LPOS	LPOS-0059.1	DG(18:0/18:1)	Lipids	Glycerolipid Metabolism		Glycerolipids [GL]	Diradylglycerols [GL02]	Diacylglycerols [GL0201]									bsl_inv_cog_global	-0.0689231	0.0470255	-1.46565	0.143565	0.393716	0.933398	0.851213	1.02352
LPOS	LPOS-0060.1	DG(18:2/18:1)	Lipids	Glycerolipid Metabolism		Glycerolipids [GL]	Diradylglycerols [GL02]	Diacylglycerols [GL0201]									bsl_inv_cog_global	-0.0102554	0.0466069	-0.22004	0.825957	0.917443	0.989797	0.903386	1.08447
LPOS	LPOS-0061.1	DG(32:1)	Lipids	Glycerolipid Metabolism		Glycerolipids [GL]	Diradylglycerols [GL02]	Diacylglycerols [GL0201]									bsl_inv_cog_global	-0.0856433	0.0464027	-1.84565	0.0657161	0.290307	0.917922	0.838121	1.00532
LPOS	LPOS-0062.1	DG(34:2)	Lipids	Glycerolipid Metabolism		Glycerolipids [GL]	Diradylglycerols [GL02]	Diacylglycerols [GL0201]									bsl_inv_cog_global	-0.0275605	0.0473352	-0.582241	0.560748	0.774774	0.972816	0.886621	1.06739
LPOS	LPOS-0063.1	DG(36:2); DG(18:1/18:1); DG(18:0/18:2)	Lipids	Glycerolipid Metabolism		Glycerolipids [GL]	Diradylglycerols [GL02]	Diacylglycerols [GL0201]									bsl_inv_cog_global	-0.0876949	0.0468073	-1.87353	0.0617584	0.279457	0.91604	0.83574	1.00406
LPOS	LPOS-0064.1	DG(36:4)_1; DG(18:2/18:2); DG(18:1/18:3)	Lipids	Glycerolipid Metabolism		Glycerolipids [GL]	Diradylglycerols [GL02]	Diacylglycerols [GL0201]									bsl_inv_cog_global	0.0263886	0.0460992	0.572429	0.567368	0.78094	1.02674	0.938037	1.12383
LPOS	LPOS-0066.1	HexCer(d16:1/24:0)	Lipids	Sphingolipid Metabolism		Sphingolipids [SP]	Neutral glycosphingolipids [SP05]	Simple Glc series [SP0501]									bsl_inv_cog_global	-0.169961	0.0502639	-3.38136	0.000795736	0.0288056	0.843698	0.764542	0.931049
LPOS	LPOS-0067.1	HexCer(d18:1/22:0)	Lipids	Sphingolipid Metabolism		Sphingolipids [SP]	Neutral glycosphingolipids [SP05]	Simple Glc series [SP0501]									bsl_inv_cog_global	-0.023357	0.0540275	-0.432316	0.665755	0.836977	0.976914	0.878753	1.08604
LPOS	LPOS-0068.1	HexCer(d18:1/16:0)	Lipids	Sphingolipid Metabolism		Sphingolipids [SP]	Neutral glycosphingolipids [SP05]	Simple Glc series [SP0501]									bsl_inv_cog_global	0.084482	0.0512539	1.6483	0.100112	0.34787	1.08815	0.984151	1.20315
LPOS	LPOS-0069.1	HexCer(d18:1/20:0)	Lipids	Sphingolipid Metabolism		Sphingolipids [SP]	Neutral glycosphingolipids [SP05]	Simple Glc series [SP0501]									bsl_inv_cog_global	-0.0126208	0.0520621	-0.242417	0.808587	0.91496	0.987459	0.891667	1.09354
LPOS	LPOS-0070.1	HexCer(d18:1/24:0)	Lipids	Sphingolipid Metabolism		Sphingolipids [SP]	Neutral glycosphingolipids [SP05]	Simple Glc series [SP0501]									bsl_inv_cog_global	-0.00501791	0.0537419	-0.0933704	0.925658	0.973602	0.994995	0.895519	1.10552
LPOS	LPOS-0071.1	LacCer(d18:1/16:0)	Lipids	Sphingolipid Metabolism	LMSP0501AB03	Sphingolipids [SP]	Neutral glycosphingolipids [SP05]	Simple Glc series [SP0501]									bsl_inv_cog_global	0.061614	0.0517123	1.19148	0.234207	0.503846	1.06355	0.961037	1.177
LPOS	LPOS-0076.1	LPC(0:0/14:0)	Lipids	Phospholipid Metabolism	LMGP01050073	Glycerophospholipids [GP]	Glycerophosphocholines [GP01]	Monoacylglycerophosphocholines [GP0105]									bsl_inv_cog_global	-0.106415	0.0459647	-2.31514	0.0211344	0.186601	0.899052	0.821597	0.983809
LPOS	LPOS-0078.1	LPC(0:0/16:0)	Lipids	Phospholipid Metabolism	LMGP01050074	Glycerophospholipids [GP]	Glycerophosphocholines [GP01]	Monoacylglycerophosphocholines [GP0105]									bsl_inv_cog_global	-0.0702015	0.0542685	-1.2936	0.196587	0.465307	0.932206	0.838142	1.03683
LPOS	LPOS-0079.1	LPC(0:0/16:1)	Lipids	Phospholipid Metabolism		Glycerophospholipids [GP]	Glycerophosphocholines [GP01]	Monoacylglycerophosphocholines [GP0105]									bsl_inv_cog_global	-0.0609309	0.0446677	-1.36409	0.173341	0.435761	0.940888	0.862018	1.02698
LPOS	LPOS-0080.1	LPC(0:0/18:0)	Lipids	Phospholipid Metabolism	LMGP01050076	Glycerophospholipids [GP]	Glycerophosphocholines [GP01]	Monoacylglycerophosphocholines [GP0105]									bsl_inv_cog_global	0.0111274	0.0506433	0.219721	0.826206	0.917443	1.01119	0.915639	1.11671
LPOS	LPOS-0081.1	LPC(0:0/18:1)	Lipids	Phospholipid Metabolism		Glycerophospholipids [GP]	Glycerophosphocholines [GP01]	Monoacylglycerophosphocholines [GP0105]									bsl_inv_cog_global	-0.0620231	0.0465527	-1.33232	0.183549	0.451406	0.939861	0.857901	1.02965
LPOS	LPOS-0082.1	LPC(0:0/18:2)	Lipids	Phospholipid Metabolism		Glycerophospholipids [GP]	Glycerophosphocholines [GP01]	Monoacylglycerophosphocholines [GP0105]									bsl_inv_cog_global	-0.00156837	0.0470213	-0.0333545	0.973409	0.986698	0.998433	0.910528	1.09482
LPOS	LPOS-0083.1	LPC(0:0/18:3)	Lipids	Phospholipid Metabolism		Glycerophospholipids [GP]	Glycerophosphocholines [GP01]	Monoacylglycerophosphocholines [GP0105]									bsl_inv_cog_global	-0.0471342	0.0461206	-1.02198	0.307439	0.604291	0.953959	0.871508	1.04421
LPOS	LPOS-0084.1	LPC(0:0/20:3)	Lipids	Phospholipid Metabolism		Glycerophospholipids [GP]	Glycerophosphocholines [GP01]	Monoacylglycerophosphocholines [GP0105]									bsl_inv_cog_global	-0.00295815	0.0443498	-0.0667005	0.946855	0.982125	0.997046	0.914038	1.08759
LPOS	LPOS-0085.1	LPC(0:0/20:4)	Lipids	Phospholipid Metabolism		Glycerophospholipids [GP]	Glycerophosphocholines [GP01]	Monoacylglycerophosphocholines [GP0105]									bsl_inv_cog_global	0.0190605	0.0477145	0.399471	0.68977	0.852207	1.01924	0.928245	1.11916
LPOS	LPOS-0086.1	LPC(0:0/20:5)	Lipids	Phospholipid Metabolism		Glycerophospholipids [GP]	Glycerophosphocholines [GP01]	Monoacylglycerophosphocholines [GP0105]									bsl_inv_cog_global	-0.135604	0.0493942	-2.74535	0.00633022	0.107374	0.873188	0.792616	0.961951
LPOS	LPOS-0087.1	LPC(0:0/22:6)	Lipids	Phospholipid Metabolism		Glycerophospholipids [GP]	Glycerophosphocholines [GP01]	Monoacylglycerophosphocholines [GP0105]									bsl_inv_cog_global	-0.0668276	0.0482201	-1.38589	0.16659	0.431583	0.935356	0.851004	1.02807
LPOS	LPOS-0088.1	LPC(14:0/0:0)	Lipids	Phospholipid Metabolism	LMGP01050012	Glycerophospholipids [GP]	Glycerophosphocholines [GP01]	Monoacylglycerophosphocholines [GP0105]									bsl_inv_cog_global	-0.104593	0.0459864	-2.27443	0.023494	0.193291	0.900691	0.82306	0.985645
LPOS	LPOS-0089.1	LPC(15:0/0:0)	Lipids	Phospholipid Metabolism	LMGP01050016	Glycerophospholipids [GP]	Glycerophosphocholines [GP01]	Monoacylglycerophosphocholines [GP0105]									bsl_inv_cog_global	-0.0224209	0.0492329	-0.455405	0.649077	0.833361	0.977829	0.887881	1.07689
LPOS	LPOS-0090.1	LPC(16:0/0:0)	Lipids	Phospholipid Metabolism	LMGP01050018	Glycerophospholipids [GP]	Glycerophosphocholines [GP01]	Monoacylglycerophosphocholines [GP0105]									bsl_inv_cog_global	-0.0657716	0.0540407	-1.21707	0.224327	0.4927	0.936345	0.842239	1.04097
LPOS	LPOS-0091.1	LPC(16:1/0:0)	Lipids	Phospholipid Metabolism		Glycerophospholipids [GP]	Glycerophosphocholines [GP01]	Monoacylglycerophosphocholines [GP0105]									bsl_inv_cog_global	-0.0587301	0.0448386	-1.30981	0.191047	0.464155	0.942961	0.863627	1.02958
LPOS	LPOS-0092.1	LPC(17:0/0:0)	Lipids	Phospholipid Metabolism	LMGP01050024	Glycerophospholipids [GP]	Glycerophosphocholines [GP01]	Monoacylglycerophosphocholines [GP0105]									bsl_inv_cog_global	0.0712778	0.0506019	1.4086	0.159767	0.427005	1.07388	0.972484	1.18585
LPOS	LPOS-0093.1	LPC(17:1/0:0)	Lipids	Phospholipid Metabolism		Glycerophospholipids [GP]	Glycerophosphocholines [GP01]	Monoacylglycerophosphocholines [GP0105]									bsl_inv_cog_global	-0.0193544	0.0466544	-0.414845	0.678488	0.841139	0.980832	0.89512	1.07475
LPOS	LPOS-0094.1	LPC(18:0/0:0)	Lipids	Phospholipid Metabolism	LMGP01050026	Glycerophospholipids [GP]	Glycerophosphocholines [GP01]	Monoacylglycerophosphocholines [GP0105]									bsl_inv_cog_global	0.0153064	0.0506575	0.302154	0.762699	0.89366	1.01542	0.919448	1.12142
LPOS	LPOS-0096.1	LPC(18:1/0:0)_2	Lipids	Phospholipid Metabolism		Glycerophospholipids [GP]	Glycerophosphocholines [GP01]	Monoacylglycerophosphocholines [GP0105]									bsl_inv_cog_global	-0.0645945	0.0467858	-1.38064	0.168196	0.431823	0.937448	0.855307	1.02748
LPOS	LPOS-0097.1	LPC(18:2/0:0)	Lipids	Phospholipid Metabolism		Glycerophospholipids [GP]	Glycerophosphocholines [GP01]	Monoacylglycerophosphocholines [GP0105]									bsl_inv_cog_global	-0.00176439	0.0470407	-0.0375077	0.9701	0.98645	0.998237	0.910315	1.09465
LPOS	LPOS-0098.1	LPC(18:3/0:0)_1	Lipids	Phospholipid Metabolism		Glycerophospholipids [GP]	Glycerophosphocholines [GP01]	Monoacylglycerophosphocholines [GP0105]									bsl_inv_cog_global	-0.0449067	0.0456791	-0.983091	0.326185	0.617352	0.956087	0.874207	1.04563
LPOS	LPOS-0100.1	LPC(19:0/0:0)	Lipids	Phospholipid Metabolism	LMGP01050041	Glycerophospholipids [GP]	Glycerophosphocholines [GP01]	Monoacylglycerophosphocholines [GP0105]									bsl_inv_cog_global	0.0405374	0.0507599	0.798611	0.425012	0.705754	1.04137	0.942752	1.1503
LPOS	LPOS-0101.1	LPC(20:0/0:0)	Lipids	Phospholipid Metabolism	LMGP01050045	Glycerophospholipids [GP]	Glycerophosphocholines [GP01]	Monoacylglycerophosphocholines [GP0105]									bsl_inv_cog_global	-0.00692016	0.0488681	-0.141609	0.887464	0.958991	0.993104	0.902396	1.09293
LPOS	LPOS-0102.1	LPC(20:1/0:0)	Lipids	Phospholipid Metabolism		Glycerophospholipids [GP]	Glycerophosphocholines [GP01]	Monoacylglycerophosphocholines [GP0105]									bsl_inv_cog_global	0.0828052	0.0516256	1.60396	0.10955	0.34787	1.08633	0.981787	1.20201
LPOS	LPOS-0103.1	LPC(20:2/0:0)	Lipids	Phospholipid Metabolism		Glycerophospholipids [GP]	Glycerophosphocholines [GP01]	Monoacylglycerophosphocholines [GP0105]									bsl_inv_cog_global	0.095914	0.0451987	2.12205	0.0344763	0.218955	1.10066	1.00735	1.20262
LPOS	LPOS-0104.1	LPC(20:3/0:0)_1	Lipids	Phospholipid Metabolism		Glycerophospholipids [GP]	Glycerophosphocholines [GP01]	Monoacylglycerophosphocholines [GP0105]									bsl_inv_cog_global	-0.00977553	0.0443126	-0.220604	0.825519	0.917443	0.990272	0.907893	1.08013
LPOS	LPOS-0105.1	LPC(20:3/0:0)_2	Lipids	Phospholipid Metabolism		Glycerophospholipids [GP]	Glycerophosphocholines [GP01]	Monoacylglycerophosphocholines [GP0105]									bsl_inv_cog_global	-0.0515054	0.0441819	-1.16576	0.244439	0.514459	0.949798	0.87101	1.03571
LPOS	LPOS-0106.1	LPC(20:4/0:0)	Lipids	Phospholipid Metabolism		Glycerophospholipids [GP]	Glycerophosphocholines [GP01]	Monoacylglycerophosphocholines [GP0105]									bsl_inv_cog_global	0.0442652	0.0495901	0.892622	0.372622	0.674445	1.04526	0.948445	1.15196
LPOS	LPOS-0107.1	LPC(20:5/0:0)	Lipids	Phospholipid Metabolism		Glycerophospholipids [GP]	Glycerophosphocholines [GP01]	Monoacylglycerophosphocholines [GP0105]									bsl_inv_cog_global	-0.135271	0.0494563	-2.73517	0.00652549	0.107374	0.873479	0.792783	0.962389
LPOS	LPOS-0108.1	LPC(22:0/0:0)	Lipids	Phospholipid Metabolism	LMGP01050053	Glycerophospholipids [GP]	Glycerophosphocholines [GP01]	Monoacylglycerophosphocholines [GP0105]									bsl_inv_cog_global	-0.0142517	0.0473757	-0.300824	0.763713	0.89366	0.985849	0.898428	1.08178
LPOS	LPOS-0109.1	LPC(22:4/0:0)	Lipids	Phospholipid Metabolism		Glycerophospholipids [GP]	Glycerophosphocholines [GP01]	Monoacylglycerophosphocholines [GP0105]									bsl_inv_cog_global	0.0802274	0.0459338	1.74659	0.0815123	0.335312	1.08353	0.990245	1.18561
LPOS	LPOS-0110.1	LPC(22:6/0:0)	Lipids	Phospholipid Metabolism		Glycerophospholipids [GP]	Glycerophosphocholines [GP01]	Monoacylglycerophosphocholines [GP0105]									bsl_inv_cog_global	-0.068244	0.0485243	-1.40639	0.160422	0.427005	0.934033	0.849293	1.02723
LPOS	LPOS-0111.1	LPC(24:0/0:0)	Lipids	Phospholipid Metabolism	LMGP01050057	Glycerophospholipids [GP]	Glycerophosphocholines [GP01]	Monoacylglycerophosphocholines [GP0105]									bsl_inv_cog_global	-0.0183267	0.0479175	-0.382464	0.70233	0.860665	0.98184	0.893825	1.07852
LPOS	LPOS-0112.1	LPC(O-16:0/0:0)	Lipids	Phospholipid Metabolism	LMGP01060010	Glycerophospholipids [GP]	Glycerophosphocholines [GP01]	Monoalkylglycerophosphocholines [GP0106]									bsl_inv_cog_global	0.0583611	0.0462474	1.26193	0.207743	0.475268	1.0601	0.968232	1.16068
LPOS	LPOS-0113.1	LPC(O-18:0/0:0)	Lipids	Phospholipid Metabolism	LMGP01060014	Glycerophospholipids [GP]	Glycerophosphocholines [GP01]	Monoalkylglycerophosphocholines [GP0106]									bsl_inv_cog_global	0.0224862	0.0467629	0.480855	0.630895	0.821525	1.02274	0.933169	1.12091
LPOS	LPOS-0114.1	LPC(O-18:1/0:0)_1	Lipids	Phospholipid Metabolism		Glycerophospholipids [GP]	Glycerophosphocholines [GP01]	Monoalkylglycerophosphocholines [GP0106]									bsl_inv_cog_global	0.107053	0.0490892	2.18078	0.0298095	0.203709	1.11299	1.0109	1.2254
LPOS	LPOS-0116.1	LPC(O-20:0/0:0)	Lipids	Phospholipid Metabolism	LMGP01060041	Glycerophospholipids [GP]	Glycerophosphocholines [GP01]	Monoalkylglycerophosphocholines [GP0106]									bsl_inv_cog_global	-0.0772851	0.0475045	-1.6269	0.104583	0.34787	0.925626	0.843333	1.01595
LPOS	LPOS-0117.1	LPC(P-16:0/0:0)	Lipids	Phospholipid Metabolism	LMGP01070006	Glycerophospholipids [GP]	Glycerophosphocholines [GP01]	1Z-alkenylglycerophosphocholines [GP0107]									bsl_inv_cog_global	0.121357	0.0467318	2.59689	0.00977056	0.126319	1.12903	1.03021	1.23732
LPOS	LPOS-0118.1	LPC(P-18:0/0:0)	Lipids	Phospholipid Metabolism	LMGP01070009	Glycerophospholipids [GP]	Glycerophosphocholines [GP01]	1Z-alkenylglycerophosphocholines [GP0107]									bsl_inv_cog_global	0.110514	0.0450529	2.45299	0.0146137	0.16579	1.11685	1.02246	1.21996
LPOS	LPOS-0119.1	LPE(16:0/0:0)	Lipids	Phospholipid Metabolism	LMGP02050002	Glycerophospholipids [GP]	Glycerophosphoethanolamines [GP02]	Monoacylglycerophosphoethanolamines [GP0205]									bsl_inv_cog_global	0.0256937	0.047533	0.540546	0.589136	0.792679	1.02603	0.934755	1.12621
LPOS	LPOS-0122.1	LPE(P-18:0/0:0)	Lipids	Phospholipid Metabolism		Glycerophospholipids [GP]	Glycerophosphoethanolamines [GP02]	1Z-alkenylglycerophosphoethanolamines [GP0207]									bsl_inv_cog_global	0.095767	0.0473695	2.0217	0.0439036	0.233722	1.1005	1.00293	1.20757
LPOS	LPOS-0123.1	MG(16:0)	Lipids	Glycerolipid Metabolism		Glycerolipids [GL]	Monoradylglycerols [GL01]	Monoacylglycerols [GL0101]									bsl_inv_cog_global	-0.0110375	0.0462066	-0.238874	0.811332	0.91496	0.989023	0.903389	1.08278
LPOS	LPOS-0124.1	MG(18:1)_1	Lipids	Glycerolipid Metabolism		Glycerolipids [GL]	Monoradylglycerols [GL01]	Monoacylglycerols [GL0101]									bsl_inv_cog_global	-0.0153297	0.0460618	-0.332807	0.739462	0.876899	0.984787	0.899775	1.07783
LPOS	LPOS-0125.1	MG(18:1)_2	Lipids	Glycerolipid Metabolism		Glycerolipids [GL]	Monoradylglycerols [GL01]	Monoacylglycerols [GL0101]									bsl_inv_cog_global	-0.0138731	0.046761	-0.29668	0.766872	0.89366	0.986223	0.899852	1.08088
LPOS	LPOS-0126.1	PC(14:0/18:2)	Lipids	Phospholipid Metabolism		Glycerophospholipids [GP]	Glycerophosphocholines [GP01]	Diacylglycerophosphocholines [GP0101]									bsl_inv_cog_global	-0.106184	0.054561	-1.94615	0.0523696	0.260721	0.899259	0.808056	1.00076
LPOS	LPOS-0127.1	PC(14:0/20:4)	Lipids	Phospholipid Metabolism		Glycerophospholipids [GP]	Glycerophosphocholines [GP01]	Diacylglycerophosphocholines [GP0101]									bsl_inv_cog_global	-0.0978669	0.048014	-2.0383	0.0422082	0.233386	0.90677	0.825328	0.996248
LPOS	LPOS-0128.1	PC(16:0/16:0)	Lipids	Phospholipid Metabolism	LMGP01010564	Glycerophospholipids [GP]	Glycerophosphocholines [GP01]	Diacylglycerophosphocholines [GP0101]									bsl_inv_cog_global	-0.0472108	0.0481473	-0.980549	0.327436	0.617352	0.953886	0.867986	1.04829
LPOS	LPOS-0131.1	PC(16:0/18:1)_1	Lipids	Phospholipid Metabolism		Glycerophospholipids [GP]	Glycerophosphocholines [GP01]	Diacylglycerophosphocholines [GP0101]									bsl_inv_cog_global	-0.158179	0.0448787	-3.52459	0.000475573	0.0239771	0.853697	0.781812	0.932192
LPOS	LPOS-0132.1	PC(16:0/18:1)_2	Lipids	Phospholipid Metabolism		Glycerophospholipids [GP]	Glycerophosphocholines [GP01]	Diacylglycerophosphocholines [GP0101]									bsl_inv_cog_global	-0.116446	0.0441749	-2.63602	0.00873027	0.125514	0.890078	0.816255	0.970578
LPOS	LPOS-0135.1	PC(36:2); PC(16:0/20:2); PC(18:1/18:1)	Lipids	Phospholipid Metabolism		Glycerophospholipids [GP]	Glycerophosphocholines [GP01]	Diacylglycerophosphocholines [GP0101]									bsl_inv_cog_global	-0.0299082	0.0465605	-0.642351	0.521031	0.758014	0.970535	0.885886	1.06327
LPOS	LPOS-0136.1	PC(16:0/20:3)	Lipids	Phospholipid Metabolism		Glycerophospholipids [GP]	Glycerophosphocholines [GP01]	Diacylglycerophosphocholines [GP0101]									bsl_inv_cog_global	-0.0792515	0.0487948	-1.62418	0.105163	0.34787	0.923808	0.83955	1.01652
LPOS	LPOS-0137.1	PC(16:0/20:4)_1	Lipids	Phospholipid Metabolism		Glycerophospholipids [GP]	Glycerophosphocholines [GP01]	Diacylglycerophosphocholines [GP0101]									bsl_inv_cog_global	-0.12459	0.0477027	-2.61181	0.00936155	0.125514	0.882859	0.804055	0.969385
LPOS	LPOS-0139.1	PC(16:0/20:4)_3	Lipids	Phospholipid Metabolism		Glycerophospholipids [GP]	Glycerophosphocholines [GP01]	Diacylglycerophosphocholines [GP0101]									bsl_inv_cog_global	0.0395412	0.0551964	0.716372	0.474199	0.749219	1.04033	0.933659	1.1592
LPOS	LPOS-0140.1	PC(16:0/20:5)	Lipids	Phospholipid Metabolism		Glycerophospholipids [GP]	Glycerophosphocholines [GP01]	Diacylglycerophosphocholines [GP0101]									bsl_inv_cog_global	-0.156124	0.0477764	-3.26779	0.00118204	0.0356582	0.855453	0.778983	0.93943
LPOS	LPOS-0141.1	PC(16:0/22:4)	Lipids	Phospholipid Metabolism		Glycerophospholipids [GP]	Glycerophosphocholines [GP01]	Diacylglycerophosphocholines [GP0101]									bsl_inv_cog_global	-0.0213026	0.0474608	-0.448846	0.653797	0.833361	0.978923	0.891967	1.07436
LPOS	LPOS-0142.1	PC(16:0/22:6)	Lipids	Phospholipid Metabolism		Glycerophospholipids [GP]	Glycerophosphocholines [GP01]	Diacylglycerophosphocholines [GP0101]									bsl_inv_cog_global	-0.121814	0.0478887	-2.54369	0.0113621	0.141831	0.885313	0.805997	0.972435
LPOS	LPOS-0145.1	PC(18:0/18:0)	Lipids	Phospholipid Metabolism	LMGP01010006	Glycerophospholipids [GP]	Glycerophosphocholines [GP01]	Diacylglycerophosphocholines [GP0101]									bsl_inv_cog_global	0.0326634	0.0507693	0.643369	0.520371	0.758014	1.0332	0.935341	1.1413
LPOS	LPOS-0146.1	PC(18:0/18:1)	Lipids	Phospholipid Metabolism		Glycerophospholipids [GP]	Glycerophosphocholines [GP01]	Diacylglycerophosphocholines [GP0101]									bsl_inv_cog_global	-0.103517	0.0462099	-2.24015	0.0256553	0.197601	0.90166	0.823585	0.987138
LPOS	LPOS-0147.1	PC(18:0/18:2)	Lipids	Phospholipid Metabolism		Glycerophospholipids [GP]	Glycerophosphocholines [GP01]	Diacylglycerophosphocholines [GP0101]									bsl_inv_cog_global	-0.0940164	0.0570745	-1.64726	0.100328	0.34787	0.910268	0.813929	1.01801
LPOS	LPOS-0148.1	PC(18:0/20:3)	Lipids	Phospholipid Metabolism		Glycerophospholipids [GP]	Glycerophosphocholines [GP01]	Diacylglycerophosphocholines [GP0101]									bsl_inv_cog_global	-0.000348254	0.0496344	-0.00701639	0.994405	0.994405	0.999652	0.906983	1.10179
LPOS	LPOS-0149.1	PC(18:0/20:4)	Lipids	Phospholipid Metabolism		Glycerophospholipids [GP]	Glycerophosphocholines [GP01]	Diacylglycerophosphocholines [GP0101]									bsl_inv_cog_global	0.116064	0.0534337	2.17212	0.0304612	0.203709	1.12307	1.0114	1.24707
LPOS	LPOS-0150.1	PC(18:0/22:4)	Lipids	Phospholipid Metabolism		Glycerophospholipids [GP]	Glycerophosphocholines [GP01]	Diacylglycerophosphocholines [GP0101]									bsl_inv_cog_global	0.0708875	0.0469363	1.51029	0.131796	0.380074	1.07346	0.979114	1.1769
LPOS	LPOS-0151.1	PC(18:0/22:5)	Lipids	Phospholipid Metabolism		Glycerophospholipids [GP]	Glycerophosphocholines [GP01]	Diacylglycerophosphocholines [GP0101]									bsl_inv_cog_global	0.0650324	0.047513	1.36873	0.171889	0.435131	1.06719	0.972298	1.17135
LPOS	LPOS-0152.1	PC(18:0/22:6)	Lipids	Phospholipid Metabolism		Glycerophospholipids [GP]	Glycerophosphocholines [GP01]	Diacylglycerophosphocholines [GP0101]									bsl_inv_cog_global	-0.0182432	0.0479389	-0.380551	0.703748	0.860665	0.981922	0.893862	1.07866
LPOS	LPOS-0156.1	PC(18:2/18:2)	Lipids	Phospholipid Metabolism		Glycerophospholipids [GP]	Glycerophosphocholines [GP01]	Diacylglycerophosphocholines [GP0101]									bsl_inv_cog_global	-0.0293588	0.0530635	-0.553278	0.580397	0.792679	0.971068	0.875147	1.0775
LPOS	LPOS-0157.1	PC(18:2/20:4)	Lipids	Phospholipid Metabolism		Glycerophospholipids [GP]	Glycerophosphocholines [GP01]	Diacylglycerophosphocholines [GP0101]									bsl_inv_cog_global	-0.0422493	0.0481854	-0.876807	0.381142	0.675537	0.958631	0.872238	1.05358
LPOS	LPOS-0158.1	PC(32:1); PC(14:0/18:1); PC(16:0/16:1)	Lipids	Phospholipid Metabolism		Glycerophospholipids [GP]	Glycerophosphocholines [GP01]	Diacylglycerophosphocholines [GP0101]									bsl_inv_cog_global	-0.109238	0.0459382	-2.37793	0.0179015	0.18001	0.896517	0.819323	0.980984
LPOS	LPOS-0159.1	PC(34:0); (18:0/16:0); PC(16:0/18:0)	Lipids	Phospholipid Metabolism		Glycerophospholipids [GP]	Glycerophosphocholines [GP01]	Diacylglycerophosphocholines [GP0101]									bsl_inv_cog_global	-0.0193186	0.0504563	-0.382878	0.702023	0.860665	0.980867	0.888507	1.08283
LPOS	LPOS-0161.1	PC(O-16:0/16:0)	Lipids	Phospholipid Metabolism	LMGP01020029	Glycerophospholipids [GP]	Glycerophosphocholines [GP01]	1-alkyl,2-acylglycerophosphocholines [GP0102]									bsl_inv_cog_global	-0.0177018	0.0523024	-0.338451	0.735209	0.876899	0.982454	0.88673	1.08851
LPOS	LPOS-0163.1	PC(O-16:0/18:2)	Lipids	Phospholipid Metabolism		Glycerophospholipids [GP]	Glycerophosphocholines [GP01]	1-alkyl,2-acylglycerophosphocholines [GP0102]									bsl_inv_cog_global	0.034217	0.0513538	0.666299	0.505622	0.758014	1.03481	0.935722	1.14439
LPOS	LPOS-0164.1	PC(O-18:0/16:0)	Lipids	Phospholipid Metabolism	LMGP01020086	Glycerophospholipids [GP]	Glycerophosphocholines [GP01]	1-alkyl,2-acylglycerophosphocholines [GP0102]									bsl_inv_cog_global	-0.0366864	0.053191	-0.689711	0.490795	0.758014	0.963978	0.868541	1.0699
LPOS	LPOS-0165.1	PC(O-18:1/18:1); PC(P-18:0/18:1)	Lipids	Phospholipid Metabolism		Glycerophospholipids [GP]	Glycerophosphocholines [GP01]										bsl_inv_cog_global	0.0149669	0.0523633	0.285829	0.775164	0.89366	1.01508	0.916068	1.12479
LPOS	LPOS-0166.1	PE(16:0/18:2)	Lipids	Phospholipid Metabolism		Glycerophospholipids [GP]	Glycerophosphoethanolamines [GP02]	Diacylglycerophosphoethanolamines [GP0201]									bsl_inv_cog_global	-0.0217737	0.0467939	-0.46531	0.641975	0.829982	0.978462	0.892713	1.07245
LPOS	LPOS-0167.1	PE(16:0/20:4)	Lipids	Phospholipid Metabolism		Glycerophospholipids [GP]	Glycerophosphoethanolamines [GP02]	Diacylglycerophosphoethanolamines [GP0201]									bsl_inv_cog_global	0.00320463	0.0452513	0.0708185	0.943579	0.981539	1.00321	0.918064	1.09625
LPOS	LPOS-0168.1	PE(18:0/20:4)	Lipids	Phospholipid Metabolism		Glycerophospholipids [GP]	Glycerophosphoethanolamines [GP02]	Diacylglycerophosphoethanolamines [GP0201]									bsl_inv_cog_global	0.00562928	0.0464491	0.121192	0.903602	0.964909	1.00565	0.918135	1.1015
LPOS	LPOS-0169.1	PE(36:1); PE(18:0/18:1); PE(18:1/18:0)	Lipids	Phospholipid Metabolism		Glycerophospholipids [GP]	Glycerophosphoethanolamines [GP02]	Diacylglycerophosphoethanolamines [GP0201]									bsl_inv_cog_global	-0.11961	0.0455723	-2.62463	0.00902247	0.125514	0.887266	0.81145	0.970166
LPOS	LPOS-0170.1	PE(O-18:1/18:1); PE(P-18:0/18:1)	Lipids	Phospholipid Metabolism		Glycerophospholipids [GP]	Glycerophosphoethanolamines [GP02]										bsl_inv_cog_global	-0.0465438	0.0470332	-0.989595	0.322999	0.617352	0.954523	0.870464	1.0467
LPOS	LPOS-0171.1	PE(O-18:1/20:4); PE(P-18:0/20:4)	Lipids	Phospholipid Metabolism		Glycerophospholipids [GP]	Glycerophosphoethanolamines [GP02]										bsl_inv_cog_global	0.105274	0.045197	2.32922	0.0203683	0.184333	1.11101	1.01683	1.21393
LPOS	LPOS-0172.1	PE(O-18:1/22:6); PE(P-18:0/22:6)	Lipids	Phospholipid Metabolism		Glycerophospholipids [GP]	Glycerophosphoethanolamines [GP02]										bsl_inv_cog_global	-0.0264993	0.0470063	-0.56374	0.573262	0.786064	0.973849	0.888135	1.06783
LPOS	LPOS-0173.1	SM(d16:1/20:0)	Lipids	Sphingolipid Metabolism	LMSP03010052	Sphingolipids [SP]	Phosphosphingolipids [SP03]	Ceramide phosphocholines (sphingomyelins) [SP0301]									bsl_inv_cog_global	-0.151752	0.0487663	-3.11182	0.00199923	0.0508118	0.859201	0.78088	0.945378
LPOS	LPOS-0174.1	SM(d16:1/22:0)	Lipids	Sphingolipid Metabolism	LMSP03010061	Sphingolipids [SP]	Phosphosphingolipids [SP03]	Ceramide phosphocholines (sphingomyelins) [SP0301]									bsl_inv_cog_global	-0.167967	0.0504298	-3.33071	0.000950641	0.0312847	0.845382	0.765819	0.93321
LPOS	LPOS-0175.1	SM(d16:1/24:0)	Lipids	Sphingolipid Metabolism	LMSP03010073	Sphingolipids [SP]	Phosphosphingolipids [SP03]	Ceramide phosphocholines (sphingomyelins) [SP0301]									bsl_inv_cog_global	-0.18333	0.0494537	-3.7071	0.000240664	0.01452	0.832493	0.755588	0.917227
LPOS	LPOS-0176.1	SM(d16:1/24:1)	Lipids	Sphingolipid Metabolism		Sphingolipids [SP]	Phosphosphingolipids [SP03]	Ceramide phosphocholines (sphingomyelins) [SP0301]									bsl_inv_cog_global	-0.0646816	0.048422	-1.33579	0.182413	0.451406	0.937366	0.852494	1.03069
LPOS	LPOS-0177.1	SM(d17:1/16:0)	Lipids	Sphingolipid Metabolism		Sphingolipids [SP]	Phosphosphingolipids [SP03]	Ceramide phosphocholines (sphingomyelins) [SP0301]									bsl_inv_cog_global	-0.0598821	0.0530849	-1.12804	0.26001	0.534109	0.941876	0.848803	1.04515
LPOS	LPOS-0178.1	SM(d17:1/24:1)	Lipids	Sphingolipid Metabolism		Sphingolipids [SP]	Phosphosphingolipids [SP03]	Ceramide phosphocholines (sphingomyelins) [SP0301]									bsl_inv_cog_global	0.00284065	0.0525581	0.0540478	0.956925	0.983202	1.00284	0.904681	1.11166
LPOS	LPOS-0179.1	SM(d18:0/16:0)	Lipids	Sphingolipid Metabolism	LMSP03010004	Sphingolipids [SP]	Phosphosphingolipids [SP03]	Ceramide phosphocholines (sphingomyelins) [SP0301]									bsl_inv_cog_global	0.0344906	0.0519071	0.664468	0.506792	0.758014	1.03509	0.934964	1.14594
LPOS	LPOS-0180.1	SM(d18:1/16:0)	Lipids	Sphingolipid Metabolism	LMSP03010003	Sphingolipids [SP]	Phosphosphingolipids [SP03]	Ceramide phosphocholines (sphingomyelins) [SP0301]									bsl_inv_cog_global	0.058618	0.0520892	1.12534	0.261153	0.534109	1.06037	0.957455	1.17435
LPOS	LPOS-0181.1	SM(d18:1/18:0)	Lipids	Sphingolipid Metabolism	LMSP03010001	Sphingolipids [SP]	Phosphosphingolipids [SP03]	Ceramide phosphocholines (sphingomyelins) [SP0301]									bsl_inv_cog_global	0.0477298	0.0470163	1.01518	0.310665	0.604291	1.04889	0.95655	1.15014
LPOS	LPOS-0183.1	SM(d18:1/20:0)	Lipids	Sphingolipid Metabolism	LMSP03010005	Sphingolipids [SP]	Phosphosphingolipids [SP03]	Ceramide phosphocholines (sphingomyelins) [SP0301]									bsl_inv_cog_global	0.0426477	0.0484542	0.880166	0.379323	0.675537	1.04357	0.949023	1.14754
LPOS	LPOS-0184.1	SM(d18:1/20:1)	Lipids	Sphingolipid Metabolism		Sphingolipids [SP]	Phosphosphingolipids [SP03]	Ceramide phosphocholines (sphingomyelins) [SP0301]									bsl_inv_cog_global	0.095272	0.0516281	1.84535	0.0657602	0.290307	1.09996	0.994098	1.21709
LPOS	LPOS-0185.1	SM(d18:1/22:0)	Lipids	Sphingolipid Metabolism	LMSP03010006	Sphingolipids [SP]	Phosphosphingolipids [SP03]	Ceramide phosphocholines (sphingomyelins) [SP0301]									bsl_inv_cog_global	-0.0784499	0.0564173	-1.39053	0.165177	0.431583	0.924548	0.827764	1.03265
LPOS	LPOS-0186.1	SM(d18:1/23:0)	Lipids	Sphingolipid Metabolism	LMSP03010078	Sphingolipids [SP]	Phosphosphingolipids [SP03]	Ceramide phosphocholines (sphingomyelins) [SP0301]									bsl_inv_cog_global	-0.0751584	0.0541785	-1.38724	0.166178	0.431583	0.927597	0.834145	1.03152
LPOS	LPOS-0187.1	SM(d18:1/24:0)	Lipids	Sphingolipid Metabolism	LMSP03010008	Sphingolipids [SP]	Phosphosphingolipids [SP03]	Ceramide phosphocholines (sphingomyelins) [SP0301]									bsl_inv_cog_global	-0.0461001	0.0519981	-0.886573	0.375867	0.675537	0.954946	0.862417	1.0574
LPOS	LPOS-0188.1	SM(d18:1/24:1)	Lipids	Sphingolipid Metabolism		Sphingolipids [SP]	Phosphosphingolipids [SP03]	Ceramide phosphocholines (sphingomyelins) [SP0301]									bsl_inv_cog_global	0.112575	0.0479028	2.35008	0.0192775	0.180516	1.11916	1.01886	1.22932
LPOS	LPOS-0189.1	SM(d18:2/14:0)	Lipids	Sphingolipid Metabolism		Sphingolipids [SP]	Phosphosphingolipids [SP03]	Ceramide phosphocholines (sphingomyelins) [SP0301]									bsl_inv_cog_global	0.0209309	0.0589894	0.354825	0.722916	0.876899	1.02115	0.909656	1.14631
LPOS	LPOS-0190.1	SM(d18:2/16:0)_1	Lipids	Sphingolipid Metabolism		Sphingolipids [SP]	Phosphosphingolipids [SP03]	Ceramide phosphocholines (sphingomyelins) [SP0301]									bsl_inv_cog_global	0.045972	0.0555758	0.827196	0.408643	0.693916	1.04705	0.938984	1.16754
LPOS	LPOS-0191.1	SM(d18:2/16:0)_2	Lipids	Sphingolipid Metabolism		Sphingolipids [SP]	Phosphosphingolipids [SP03]	Ceramide phosphocholines (sphingomyelins) [SP0301]									bsl_inv_cog_global	-0.00270047	0.0558786	-0.0483274	0.961481	0.983209	0.997303	0.893845	1.11274
LPOS	LPOS-0192.1	SM(d18:2/18:0)	Lipids	Sphingolipid Metabolism		Sphingolipids [SP]	Phosphosphingolipids [SP03]	Ceramide phosphocholines (sphingomyelins) [SP0301]									bsl_inv_cog_global	0.11847	0.0485401	2.44067	0.0151135	0.16579	1.12577	1.02361	1.23814
LPOS	LPOS-0193.1	SM(d18:2/22:0)	Lipids	Sphingolipid Metabolism		Sphingolipids [SP]	Phosphosphingolipids [SP03]	Ceramide phosphocholines (sphingomyelins) [SP0301]									bsl_inv_cog_global	0.0082051	0.0562307	0.145918	0.884063	0.958176	1.00824	0.903023	1.12571
LPOS	LPOS-0194.1	SM(d18:2/23:0)	Lipids	Sphingolipid Metabolism		Sphingolipids [SP]	Phosphosphingolipids [SP03]	Ceramide phosphocholines (sphingomyelins) [SP0301]									bsl_inv_cog_global	-0.00905082	0.0556701	-0.16258	0.870935	0.956724	0.99099	0.88855	1.10524
LPOS	LPOS-0195.1	SM(d18:2/24:0)	Lipids	Sphingolipid Metabolism		Sphingolipids [SP]	Phosphosphingolipids [SP03]	Ceramide phosphocholines (sphingomyelins) [SP0301]									bsl_inv_cog_global	0.0143655	0.0538441	0.266799	0.789768	0.900596	1.01447	0.912864	1.12738
LPOS	LPOS-0196.1	SM(d18:2/24:1)	Lipids	Sphingolipid Metabolism		Sphingolipids [SP]	Phosphosphingolipids [SP03]	Ceramide phosphocholines (sphingomyelins) [SP0301]									bsl_inv_cog_global	0.203152	0.0503609	4.03391	6.62642e-05	0.00799588	1.22526	1.11009	1.35237
LPOS	LPOS-0197.1	SM(d19:1/16:0)	Lipids	Sphingolipid Metabolism	LMSP03010045	Sphingolipids [SP]	Phosphosphingolipids [SP03]	Ceramide phosphocholines (sphingomyelins) [SP0301]									bsl_inv_cog_global	-0.0562576	0.0474489	-1.18565	0.236499	0.503846	0.945296	0.861347	1.03743
LPOS	LPOS-0199.1	Sphingosine-1-phosphate	Lipids	Sphingolipid Metabolism	LMSP01050001	Sphingolipids [SP]	Sphingoid bases [SP01]	Sphingoid base 1-phosphates [SP0105]									bsl_inv_cog_global	0.0108038	0.0670902	0.161034	0.872152	0.956724	1.01086	0.886306	1.15292
LPOS	LPOS-0200.1	TG(44:0)	Lipids	Glycerolipid Metabolism		Glycerolipids [GL]	Triradylglycerols [GL03]	Triacylglycerols [GL0301]									bsl_inv_cog_global	-0.0886419	0.0456625	-1.94124	0.0529644	0.260721	0.915173	0.836825	1.00086
LPOS	LPOS-0201.1	TG(44:1)	Lipids	Glycerolipid Metabolism		Glycerolipids [GL]	Triradylglycerols [GL03]	Triacylglycerols [GL0301]									bsl_inv_cog_global	-0.0870891	0.0455717	-1.91103	0.0567484	0.270301	0.916595	0.838274	1.00223
LPOS	LPOS-0202.1	TG(44:2)	Lipids	Glycerolipid Metabolism		Glycerolipids [GL]	Triradylglycerols [GL03]	Triacylglycerols [GL0301]									bsl_inv_cog_global	-0.0767099	0.0451092	-1.70054	0.0898435	0.345993	0.926158	0.847789	1.01177
LPOS	LPOS-0203.1	TG(46:0)	Lipids	Glycerolipid Metabolism		Glycerolipids [GL]	Triradylglycerols [GL03]	Triacylglycerols [GL0301]									bsl_inv_cog_global	-0.102346	0.0451726	-2.26566	0.0240316	0.193314	0.902718	0.826229	0.986288
LPOS	LPOS-0204.1	TG(46:1)	Lipids	Glycerolipid Metabolism		Glycerolipids [GL]	Triradylglycerols [GL03]	Triacylglycerols [GL0301]									bsl_inv_cog_global	-0.0948631	0.0460736	-2.05895	0.0401768	0.233386	0.909497	0.830965	0.995452
LPOS	LPOS-0205.1	TG(46:2)	Lipids	Glycerolipid Metabolism		Glycerolipids [GL]	Triradylglycerols [GL03]	Triacylglycerols [GL0301]									bsl_inv_cog_global	-0.0745118	0.0458887	-1.62375	0.105254	0.34787	0.928197	0.848357	1.01555
LPOS	LPOS-0206.1	TG(48:0)	Lipids	Glycerolipid Metabolism		Glycerolipids [GL]	Triradylglycerols [GL03]	Triacylglycerols [GL0301]									bsl_inv_cog_global	-0.0569044	0.0443861	-1.28203	0.200609	0.465517	0.944684	0.865973	1.03055
LPOS	LPOS-0207.1	TG(48:1)	Lipids	Glycerolipid Metabolism		Glycerolipids [GL]	Triradylglycerols [GL03]	Triacylglycerols [GL0301]									bsl_inv_cog_global	-0.113954	0.0464888	-2.45121	0.0146851	0.16579	0.892299	0.814589	0.977423
LPOS	LPOS-0208.1	TG(48:2)	Lipids	Glycerolipid Metabolism		Glycerolipids [GL]	Triradylglycerols [GL03]	Triacylglycerols [GL0301]									bsl_inv_cog_global	-0.0880815	0.0466864	-1.88666	0.0599638	0.278294	0.915686	0.835615	1.00343
LPOS	LPOS-0209.1	TG(48:3)	Lipids	Glycerolipid Metabolism		Glycerolipids [GL]	Triradylglycerols [GL03]	Triacylglycerols [GL0301]									bsl_inv_cog_global	-0.0584458	0.0464174	-1.25914	0.20875	0.475268	0.943229	0.861204	1.03307
LPOS	LPOS-0210.1	TG(48:4)_1	Lipids	Glycerolipid Metabolism		Glycerolipids [GL]	Triradylglycerols [GL03]	Triacylglycerols [GL0301]									bsl_inv_cog_global	-0.0337919	0.0452101	-0.747443	0.455256	0.732457	0.966773	0.884791	1.05635
LPOS	LPOS-0213.1	TG(50:1)	Lipids	Glycerolipid Metabolism		Glycerolipids [GL]	Triradylglycerols [GL03]	Triacylglycerols [GL0301]									bsl_inv_cog_global	-0.100718	0.0464854	-2.16666	0.0308781	0.203709	0.904188	0.825447	0.990439
LPOS	LPOS-0214.1	TG(50:2)	Lipids	Glycerolipid Metabolism		Glycerolipids [GL]	Triradylglycerols [GL03]	Triacylglycerols [GL0301]									bsl_inv_cog_global	-0.0912883	0.0469873	-1.94283	0.052771	0.260721	0.912755	0.832449	1.00081
LPOS	LPOS-0215.1	TG(50:3)	Lipids	Glycerolipid Metabolism		Glycerolipids [GL]	Triradylglycerols [GL03]	Triacylglycerols [GL0301]									bsl_inv_cog_global	-0.0548681	0.0479238	-1.1449	0.252967	0.529329	0.94661	0.861743	1.03984
LPOS	LPOS-0216.1	TG(50:4)	Lipids	Glycerolipid Metabolism		Glycerolipids [GL]	Triradylglycerols [GL03]	Triacylglycerols [GL0301]									bsl_inv_cog_global	-0.012862	0.0474775	-0.270908	0.786608	0.900596	0.98722	0.899499	1.0835
LPOS	LPOS-0217.1	TG(52:1)	Lipids	Glycerolipid Metabolism		Glycerolipids [GL]	Triradylglycerols [GL03]	Triacylglycerols [GL0301]									bsl_inv_cog_global	-0.108978	0.046438	-2.34675	0.0194479	0.180516	0.89675	0.818733	0.9822
LPOS	LPOS-0218.1	TG(52:2)	Lipids	Glycerolipid Metabolism		Glycerolipids [GL]	Triradylglycerols [GL03]	Triacylglycerols [GL0301]									bsl_inv_cog_global	-0.105825	0.0474176	-2.23177	0.0262095	0.197663	0.899582	0.819744	0.987196
LPOS	LPOS-0219.1	TG(52:3)	Lipids	Glycerolipid Metabolism		Glycerolipids [GL]	Triradylglycerols [GL03]	Triacylglycerols [GL0301]									bsl_inv_cog_global	-0.0253185	0.0485659	-0.521322	0.602445	0.801017	0.974999	0.88647	1.07237
LPOS	LPOS-0220.1	TG(52:4)_1	Lipids	Glycerolipid Metabolism		Glycerolipids [GL]	Triradylglycerols [GL03]	Triacylglycerols [GL0301]									bsl_inv_cog_global	0.0238142	0.0479142	0.497018	0.619462	0.812483	1.0241	0.932303	1.12494
LPOS	LPOS-0223.1	TG(54:1)	Lipids	Glycerolipid Metabolism		Glycerolipids [GL]	Triradylglycerols [GL03]	Triacylglycerols [GL0301]									bsl_inv_cog_global	-0.0964039	0.0466557	-2.06628	0.0394754	0.233386	0.908097	0.82874	0.995054
LPOS	LPOS-0224.1	TG(54:2)	Lipids	Glycerolipid Metabolism		Glycerolipids [GL]	Triradylglycerols [GL03]	Triacylglycerols [GL0301]									bsl_inv_cog_global	-0.0993016	0.0473893	-2.09544	0.0367894	0.225725	0.90547	0.825154	0.993602
LPOS	LPOS-0225.1	TG(54:3)	Lipids	Glycerolipid Metabolism		Glycerolipids [GL]	Triradylglycerols [GL03]	Triacylglycerols [GL0301]									bsl_inv_cog_global	-0.0391261	0.0470863	-0.830944	0.406524	0.693916	0.961629	0.876854	1.0546
LPOS	LPOS-0226.1	TG(54:4)	Lipids	Glycerolipid Metabolism		Glycerolipids [GL]	Triradylglycerols [GL03]	Triacylglycerols [GL0301]									bsl_inv_cog_global	0.0241226	0.0464817	0.51897	0.604082	0.801017	1.02442	0.935212	1.12213
LPOS	LPOS-0227.1	TG(54:6)_1	Lipids	Glycerolipid Metabolism		Glycerolipids [GL]	Triradylglycerols [GL03]	Triacylglycerols [GL0301]									bsl_inv_cog_global	0.019227	0.0457589	0.42018	0.67459	0.840129	1.01941	0.931965	1.11507
LPOS	LPOS-0228.1	TG(54:6)_2	Lipids	Glycerolipid Metabolism		Glycerolipids [GL]	Triradylglycerols [GL03]	Triacylglycerols [GL0301]									bsl_inv_cog_global	-0.0228343	0.0463906	-0.492218	0.622848	0.813974	0.977424	0.892472	1.07046
BI-LISA	H1A1	HDL-1_Apo-A1									mg/dL						bsl_inv_cog_ps	0.0214267	0.0455688	0.470206	0.638482	0.834908	1.02166	0.934365	1.11711
BI-LISA	H1A2	HDL-1_Apo-A2									mg/dL						bsl_inv_cog_ps	0.00918021	0.044401	0.206757	0.836312	0.930288	1.00922	0.925107	1.10099
BI-LISA	H1CH	HDL-1_Cholesterol									mg/dL						bsl_inv_cog_ps	0.0183887	0.0452925	0.405999	0.684976	0.860976	1.01856	0.932035	1.11311
BI-LISA	H1FC	HDL-1_Free Cholesterol									mg/dL						bsl_inv_cog_ps	0.00310926	0.046229	0.0672579	0.946412	0.973053	1.00311	0.916219	1.09825
BI-LISA	H1PL	HDL-1_Phospholipids									mg/dL						bsl_inv_cog_ps	0.0203254	0.0449158	0.452523	0.651155	0.840043	1.02053	0.934532	1.11445
BI-LISA	H1TG	HDL-1_Triglycerides									mg/dL						bsl_inv_cog_ps	0.0517979	0.0433366	1.19525	0.232748	0.508464	1.05316	0.967401	1.14653
BI-LISA	H2A1	HDL-2_Apo-A1									mg/dL						bsl_inv_cog_ps	-0.0726935	0.0463902	-1.567	0.11796	0.338253	0.929886	0.849066	1.0184
BI-LISA	H2A2	HDL-2_Apo-A2									mg/dL						bsl_inv_cog_ps	-0.0383362	0.044365	-0.86411	0.388081	0.65342	0.962389	0.88224	1.04982
BI-LISA	H2CH	HDL-2_Cholesterol									mg/dL						bsl_inv_cog_ps	-0.0366073	0.0484597	-0.755417	0.450475	0.709008	0.964055	0.876702	1.06011
BI-LISA	H2FC	HDL-2_Free Cholesterol									mg/dL						bsl_inv_cog_ps	-0.0398983	0.0457848	-0.871432	0.384078	0.652188	0.960887	0.878415	1.0511
BI-LISA	H2PL	HDL-2_Phospholipids									mg/dL						bsl_inv_cog_ps	-0.0306915	0.0465188	-0.659765	0.50981	0.752928	0.969775	0.885265	1.06235
BI-LISA	H2TG	HDL-2_Triglycerides									mg/dL						bsl_inv_cog_ps	0.018608	0.0437847	0.424989	0.671089	0.8524	1.01878	0.934999	1.11007
BI-LISA	H3A1	HDL-3_Apo-A1									mg/dL						bsl_inv_cog_ps	-0.131113	0.0437525	-2.99668	0.00291141	0.0658706	0.877119	0.805037	0.955656
BI-LISA	H3A2	HDL-3_Apo-A2									mg/dL						bsl_inv_cog_ps	-0.119313	0.0451054	-2.64521	0.00850827	0.0910316	0.88753	0.812434	0.969566
BI-LISA	H3CH	HDL-3_Cholesterol									mg/dL						bsl_inv_cog_ps	-0.129521	0.0471134	-2.74913	0.00626523	0.0833515	0.878516	0.801025	0.963504
BI-LISA	H3FC	HDL-3_Free Cholesterol									mg/dL						bsl_inv_cog_ps	-0.0437098	0.048001	-0.910602	0.363091	0.641166	0.957232	0.87128	1.05166
BI-LISA	H3PL	HDL-3_Phospholipids									mg/dL						bsl_inv_cog_ps	-0.0866363	0.0444982	-1.94696	0.0522875	0.214545	0.917011	0.840421	1.00058
BI-LISA	H3TG	HDL-3_Triglycerides									mg/dL						bsl_inv_cog_ps	-0.0357418	0.0440331	-0.811703	0.417478	0.684065	0.964889	0.885107	1.05186
BI-LISA	H4A1	HDL-4_Apo-A1									mg/dL						bsl_inv_cog_ps	-0.123536	0.0459905	-2.68613	0.00755081	0.0880257	0.88379	0.807609	0.967157
BI-LISA	H4A2	HDL-4_Apo-A2									mg/dL						bsl_inv_cog_ps	-0.141127	0.0440135	-3.20644	0.00145958	0.0465668	0.868379	0.796608	0.946618
BI-LISA	H4CH	HDL-4_Cholesterol									mg/dL						bsl_inv_cog_ps	-0.10567	0.0454592	-2.32451	0.020633	0.11491	0.899721	0.823024	0.983566
BI-LISA	H4FC	HDL-4_Free Cholesterol									mg/dL						bsl_inv_cog_ps	-0.0417789	0.0462332	-0.903655	0.36676	0.642569	0.959082	0.875994	1.05005
BI-LISA	H4PL	HDL-4_Phospholipids									mg/dL						bsl_inv_cog_ps	-0.122276	0.0438275	-2.78995	0.00554156	0.0833515	0.884904	0.812062	0.964279
BI-LISA	H4TG	HDL-4_Triglycerides									mg/dL						bsl_inv_cog_ps	-0.0971426	0.0459177	-2.11558	0.0350411	0.160096	0.907427	0.829327	0.992882
BI-LISA	HDA1	HDL_Apo-A1									mg/dL						bsl_inv_cog_ps	-0.0576288	0.0467592	-1.23246	0.218552	0.491402	0.944	0.861331	1.0346
BI-LISA	HDA2	HDL_Apo-A2									mg/dL						bsl_inv_cog_ps	-0.14986	0.0566894	-2.64353	0.00854993	0.0910316	0.860829	0.770303	0.961992
BI-LISA	HDCH	HDL_Cholesterol									mg/dL						bsl_inv_cog_ps	-0.0335416	0.0473099	-0.708976	0.478781	0.731303	0.967015	0.881378	1.06097
BI-LISA	HDFC	HDL_Free Cholesterol									mg/dL						bsl_inv_cog_ps	-0.036761	0.0465396	-0.789887	0.430094	0.686525	0.963906	0.879872	1.05597
BI-LISA	HDPL	HDL_Phospholipids									mg/dL						bsl_inv_cog_ps	-0.0415626	0.0466997	-0.889996	0.37404	0.644774	0.959289	0.875383	1.05124
BI-LISA	HDTG	HDL_Triglycerides									mg/dL						bsl_inv_cog_ps	-0.00649448	0.0433873	-0.149686	0.881093	0.940872	0.993527	0.912531	1.08171
BI-LISA	IDAB	IDL_Apo-B									mg/dL						bsl_inv_cog_ps	-0.0465347	0.0447859	-1.03905	0.299454	0.582809	0.954531	0.874315	1.04211
BI-LISA	IDCH	IDL_Cholesterol									mg/dL						bsl_inv_cog_ps	-0.057559	0.0459485	-1.25268	0.211103	0.483667	0.944066	0.86276	1.03303
BI-LISA	IDFC	IDL_Free Cholesterol									mg/dL						bsl_inv_cog_ps	-0.0557184	0.0468404	-1.18954	0.234983	0.508993	0.945805	0.86284	1.03675
BI-LISA	IDPL	IDL_Phospholipids									mg/dL						bsl_inv_cog_ps	-0.0906956	0.0481191	-1.88482	0.0602299	0.234443	0.913296	0.831097	1.00362
BI-LISA	IDTG	IDL_Triglycerides									mg/dL						bsl_inv_cog_ps	-0.10994	0.0462237	-2.37843	0.0178882	0.111647	0.895888	0.81829	0.980845
BI-LISA	L1AB	LDL-1_Apo-B									mg/dL						bsl_inv_cog_ps	0.113731	0.0531828	2.1385	0.0331235	0.157772	1.12045	1.00954	1.24355
BI-LISA	L1CH	LDL-1_Cholesterol									mg/dL						bsl_inv_cog_ps	0.0913536	0.054396	1.67942	0.0939056	0.31187	1.09566	0.984853	1.21893
BI-LISA	L1FC	LDL-1_Free Cholesterol									mg/dL						bsl_inv_cog_ps	0.105887	0.0540951	1.95742	0.0510412	0.214545	1.1117	0.999861	1.23604
BI-LISA	L1PL	LDL-1_Phospholipids									mg/dL						bsl_inv_cog_ps	0.0917489	0.0544235	1.68583	0.0926621	0.31059	1.09609	0.98519	1.21947
BI-LISA	L1TG	LDL-1_Triglycerides									mg/dL						bsl_inv_cog_ps	0.0433827	0.0448416	0.967465	0.333937	0.616386	1.04434	0.956469	1.14028
BI-LISA	L2AB	LDL-2_Apo-B									mg/dL						bsl_inv_cog_ps	0.0753096	0.0490053	1.53677	0.125196	0.351326	1.07822	0.979473	1.18692
BI-LISA	L2CH	LDL-2_Cholesterol									mg/dL						bsl_inv_cog_ps	0.0475602	0.0478868	0.99318	0.321264	0.602579	1.04871	0.954757	1.15191
BI-LISA	L2FC	LDL-2_Free Cholesterol									mg/dL						bsl_inv_cog_ps	0.0738038	0.0505267	1.46069	0.14494	0.384157	1.0766	0.975087	1.18867
BI-LISA	L2PL	LDL-2_Phospholipids									mg/dL						bsl_inv_cog_ps	0.0687988	0.0489087	1.40668	0.160354	0.404187	1.07122	0.973301	1.17899
BI-LISA	L2TG	LDL-2_Triglycerides									mg/dL						bsl_inv_cog_ps	0.111972	0.0455167	2.46003	0.0143442	0.105972	1.11848	1.02302	1.22285
BI-LISA	L3AB	LDL-3_Apo-B									mg/dL						bsl_inv_cog_ps	0.00949929	0.0493872	0.192343	0.847578	0.93031	1.00954	0.916402	1.11215
BI-LISA	L3CH	LDL-3_Cholesterol									mg/dL						bsl_inv_cog_ps	-0.0332421	0.0493065	-0.674193	0.500605	0.747454	0.967304	0.878198	1.06545
BI-LISA	L3FC	LDL-3_Free Cholesterol									mg/dL						bsl_inv_cog_ps	0.0114249	0.0493542	0.231488	0.817062	0.930288	1.01149	0.918228	1.11423
BI-LISA	L3PL	LDL-3_Phospholipids									mg/dL						bsl_inv_cog_ps	0.00145453	0.0496978	0.0292675	0.976667	0.979372	1.00146	0.908507	1.10391
BI-LISA	L3TG	LDL-3_Triglycerides									mg/dL						bsl_inv_cog_ps	0.0294522	0.045963	0.640781	0.522058	0.752928	1.02989	0.941166	1.12698
BI-LISA	L4AB	LDL-4_Apo-B									mg/dL						bsl_inv_cog_ps	-0.11415	0.0474978	-2.40326	0.0167358	0.110152	0.892125	0.81282	0.979166
BI-LISA	L4CH	LDL-4_Cholesterol									mg/dL						bsl_inv_cog_ps	-0.122685	0.0497268	-2.46717	0.0140657	0.105972	0.884543	0.802399	0.975095
BI-LISA	L4FC	LDL-4_Free Cholesterol									mg/dL						bsl_inv_cog_ps	-0.0997623	0.0481093	-2.07366	0.0387949	0.171265	0.905053	0.823611	0.994547
BI-LISA	L4PL	LDL-4_Phospholipids									mg/dL						bsl_inv_cog_ps	-0.11846	0.0478205	-2.47718	0.0136836	0.105972	0.888287	0.808812	0.975571
BI-LISA	L4TG	LDL-4_Triglycerides									mg/dL						bsl_inv_cog_ps	0.0135714	0.0421873	0.321694	0.747864	0.902423	1.01366	0.933219	1.10104
BI-LISA	L5AB	LDL-5_Apo-B									mg/dL						bsl_inv_cog_ps	-0.0585628	0.0434305	-1.34842	0.178338	0.433278	0.943119	0.866159	1.02692
BI-LISA	L5CH	LDL-5_Cholesterol									mg/dL						bsl_inv_cog_ps	-0.0779266	0.043386	-1.79612	0.073282	0.276334	0.925032	0.849622	1.00714
BI-LISA	L5FC	LDL-5_Free Cholesterol									mg/dL						bsl_inv_cog_ps	-0.0473941	0.044363	-1.06833	0.286063	0.559755	0.953711	0.874288	1.04035
BI-LISA	L5PL	LDL-5_Phospholipids									mg/dL						bsl_inv_cog_ps	-0.0734977	0.0429141	-1.71267	0.087602	0.299169	0.929138	0.854184	1.01067
BI-LISA	L5TG	LDL-5_Triglycerides									mg/dL						bsl_inv_cog_ps	-0.00428904	0.0437092	-0.0981267	0.921884	0.963185	0.99572	0.913969	1.08478
BI-LISA	L6AB	LDL-6_Apo-B									mg/dL						bsl_inv_cog_ps	0.00315381	0.0440087	0.0716633	0.942908	0.972458	1.00316	0.920256	1.09353
BI-LISA	L6CH	LDL-6_Cholesterol									mg/dL						bsl_inv_cog_ps	0.0124005	0.046531	0.266499	0.790002	0.928509	1.01248	0.924224	1.10916
BI-LISA	L6FC	LDL-6_Free Cholesterol									mg/dL						bsl_inv_cog_ps	0.0415387	0.0444331	0.93486	0.350464	0.634339	1.04241	0.955472	1.13727
BI-LISA	L6PL	LDL-6_Phospholipids									mg/dL						bsl_inv_cog_ps	0.00623387	0.0446589	0.139589	0.88906	0.946588	1.00625	0.921919	1.0983
BI-LISA	L6TG	LDL-6_Triglycerides									mg/dL						bsl_inv_cog_ps	0.0336357	0.0419603	0.801608	0.423289	0.684065	1.03421	0.952556	1.12286
BI-LISA	LDAB	LDL_Apo-B									mg/dL						bsl_inv_cog_ps	0.01813	0.047084	0.385056	0.700414	0.871306	1.0183	0.928528	1.11674
BI-LISA	LDCH	LDL_Cholesterol									mg/dL						bsl_inv_cog_ps	0.00940701	0.0526234	0.178761	0.858222	0.933822	1.00945	0.910524	1.11913
BI-LISA	LDFC	LDL_Free Cholesterol									mg/dL						bsl_inv_cog_ps	0.0356119	0.0522781	0.681201	0.496166	0.747454	1.03625	0.935332	1.14806
BI-LISA	LDPL	LDL_Phospholipids									mg/dL						bsl_inv_cog_ps	0.0103895	0.0479302	0.216763	0.828512	0.930288	1.01044	0.919842	1.10997
BI-LISA	LDTG	LDL_Triglycerides									mg/dL						bsl_inv_cog_ps	0.0403889	0.0431186	0.936694	0.34952	0.634339	1.04122	0.956836	1.13304
BI-LISA	TPA1	Total Plasma_Apo-A1									mg/dL						bsl_inv_cog_ps	-0.0671071	0.0464932	-1.44338	0.149752	0.387215	0.935095	0.85365	1.02431
BI-LISA	TPA2	Total Plasma_Apo-A2									mg/dL						bsl_inv_cog_ps	-0.104422	0.0498097	-2.09642	0.0367167	0.164092	0.900845	0.817055	0.993228
BI-LISA	TPAB	Total Plasma_Apo-B									mg/dL						bsl_inv_cog_ps	0.00981553	0.0511996	0.191711	0.848072	0.93031	1.00986	0.913442	1.11646
BI-LISA	TPCH	Total Plasma_Cholesterol									mg/dL						bsl_inv_cog_ps	-0.0309691	0.0640754	-0.483322	0.62915	0.831213	0.969506	0.855083	1.09924
BI-LISA	TPFC	Total Plasma_Free Cholesterol									mg/dL						bsl_inv_cog_ps	-0.00903367	0.0519865	-0.17377	0.86214	0.934416	0.991007	0.895004	1.09731
BI-LISA	TPTG	Total Plasma_Triglycerides									mg/dL						bsl_inv_cog_ps	-0.0832309	0.0464832	-1.79056	0.0741731	0.276811	0.920139	0.840013	1.00791
BI-LISA	V1CH	VLDL-1_Cholesterol									mg/dL						bsl_inv_cog_ps	-0.121313	0.0462195	-2.62471	0.00902769	0.0924473	0.885757	0.809043	0.969744
BI-LISA	V1FC	VLDL-1_Free Cholesterol									mg/dL						bsl_inv_cog_ps	-0.0930517	0.047446	-1.96121	0.0505957	0.214545	0.911146	0.830236	0.999942
BI-LISA	V1PL	VLDL-1_Phospholipids									mg/dL						bsl_inv_cog_ps	-0.1197	0.0466257	-2.56726	0.0106386	0.0965609	0.887186	0.809704	0.972083
BI-LISA	V1TG	VLDL-1_Triglycerides									mg/dL						bsl_inv_cog_ps	-0.136265	0.0449713	-3.03004	0.00261524	0.0647887	0.872612	0.798989	0.953018
BI-LISA	V2CH	VLDL-2_Cholesterol									mg/dL						bsl_inv_cog_ps	-0.0165376	0.0470971	-0.351138	0.725683	0.890499	0.983598	0.896867	1.07872
BI-LISA	V2FC	VLDL-2_Free Cholesterol									mg/dL						bsl_inv_cog_ps	-0.0308652	0.0475536	-0.649062	0.516697	0.752928	0.969606	0.883318	1.06432
BI-LISA	V2PL	VLDL-2_Phospholipids									mg/dL						bsl_inv_cog_ps	-0.00353338	0.0481327	-0.0734091	0.94152	0.972458	0.996473	0.906764	1.09506
BI-LISA	V2TG	VLDL-2_Triglycerides									mg/dL						bsl_inv_cog_ps	-0.0106906	0.0479076	-0.22315	0.82354	0.930288	0.989366	0.900694	1.08677
BI-LISA	V3CH	VLDL-3_Cholesterol									mg/dL						bsl_inv_cog_ps	-0.0120091	0.0459339	-0.261444	0.793894	0.930064	0.988063	0.902994	1.08115
BI-LISA	V3FC	VLDL-3_Free Cholesterol									mg/dL						bsl_inv_cog_ps	-0.0169477	0.0464839	-0.364593	0.715621	0.881139	0.983195	0.897577	1.07698
BI-LISA	V3PL	VLDL-3_Phospholipids									mg/dL						bsl_inv_cog_ps	-0.0093152	0.0460296	-0.202374	0.839734	0.930288	0.990728	0.90526	1.08427
BI-LISA	V3TG	VLDL-3_Triglycerides									mg/dL						bsl_inv_cog_ps	-0.00490818	0.0461228	-0.106415	0.91531	0.963185	0.995104	0.909092	1.08925
BI-LISA	V4CH	VLDL-4_Cholesterol									mg/dL						bsl_inv_cog_ps	-0.00198958	0.0450416	-0.044172	0.964791	0.973363	0.998012	0.913683	1.09012
BI-LISA	V4FC	VLDL-4_Free Cholesterol									mg/dL						bsl_inv_cog_ps	-0.046521	0.0450105	-1.03356	0.302011	0.584641	0.954545	0.873942	1.04258
BI-LISA	V4PL	VLDL-4_Phospholipids									mg/dL						bsl_inv_cog_ps	-0.0271803	0.0447093	-0.607933	0.543601	0.7717	0.973186	0.891535	1.06231
BI-LISA	V4TG	VLDL-4_Triglycerides									mg/dL						bsl_inv_cog_ps	-0.0148206	0.0440495	-0.336454	0.736717	0.900523	0.985289	0.903791	1.07414
BI-LISA	V5CH	VLDL-5_Cholesterol									mg/dL						bsl_inv_cog_ps	-0.0556709	0.0446147	-1.24782	0.212879	0.484669	0.94585	0.866654	1.03228
BI-LISA	V5FC	VLDL-5_Free Cholesterol									mg/dL						bsl_inv_cog_ps	-0.0891089	0.0469204	-1.89915	0.0583139	0.229453	0.914746	0.834374	1.00286
BI-LISA	V5PL	VLDL-5_Phospholipids									mg/dL						bsl_inv_cog_ps	-0.0671015	0.0451249	-1.48702	0.137853	0.380937	0.9351	0.855947	1.02157
BI-LISA	V5TG	VLDL-5_Triglycerides									mg/dL						bsl_inv_cog_ps	-0.103051	0.04331	-2.37939	0.0178422	0.111647	0.902081	0.828665	0.982
BI-LISA	V6CH	VLDL-6_Cholesterol									mg/dL						bsl_inv_cog_ps	0.0599519	0.0460301	1.30245	0.193564	0.464041	1.06179	0.970186	1.16203
BI-LISA	V6FC	VLDL-6_Free Cholesterol									mg/dL						bsl_inv_cog_ps	-0.0768612	0.0485819	-1.58209	0.114473	0.33268	0.926018	0.84191	1.01853
BI-LISA	V6PL	VLDL-6_Phospholipids									mg/dL						bsl_inv_cog_ps	-0.077047	0.0485828	-1.58589	0.113609	0.33268	0.925846	0.841753	1.01834
BI-LISA	V6TG	VLDL-6_Triglycerides									mg/dL						bsl_inv_cog_ps	-0.0325246	0.0425456	-0.764463	0.445073	0.703565	0.967999	0.890552	1.05218
BI-LISA	VLAB	VLDL_Apo-B									mg/dL						bsl_inv_cog_ps	-0.0548469	0.0459284	-1.19418	0.233163	0.508464	0.94663	0.865138	1.0358
BI-LISA	VLCH	VLDL_Cholesterol									mg/dL						bsl_inv_cog_ps	-0.0766568	0.0462251	-1.65834	0.0980873	0.319888	0.926208	0.845981	1.01404
BI-LISA	VLFC	VLDL_Free Cholesterol									mg/dL						bsl_inv_cog_ps	-0.0787142	0.0471849	-1.66821	0.0961118	0.316295	0.924304	0.842656	1.01386
BI-LISA	VLPL	VLDL_Phospholipids									mg/dL						bsl_inv_cog_ps	-0.075655	0.0474566	-1.59419	0.111737	0.331548	0.927136	0.844788	1.01751
BI-LISA	VLTG	VLDL_Triglycerides									mg/dL						bsl_inv_cog_ps	-0.0796358	0.0468547	-1.69963	0.0900312	0.304591	0.923453	0.842425	1.01227
BI-QUANT	Acetoacetic acid	Acetoacetic acid	Lipids	Ketone Bodies					2.5	-	mmol/L	97.5	0.02	0.01	Other quantification	Other calibration method	bsl_inv_cog_ps	0.0419544	0.0678645	0.618209	0.536778	0.765015	1.04285	0.912963	1.19121
BI-QUANT	Alanine	Alanine	Amino Acids	Aliphatic Amino Acids					2.5	0.29	mmol/L	97.5	0.63	0.02	Other quantification	Other calibration method	bsl_inv_cog_ps	-0.0301507	0.0439761	-0.685615	0.49334	0.747454	0.970299	0.890169	1.05764
BI-QUANT	Creatine	Creatine	Amino Acids	Creatine Metabolism					2.5	-	mmol/L	97.5	0.07	0.01	Other quantification	Other calibration method	bsl_inv_cog_ps	0.101337	0.0372467	2.72071	0.00678954	0.0847522	1.10665	1.02874	1.19046
BI-QUANT	Creatinine	Creatinine	Amino Acids	Creatine Metabolism					2.5	0.06	mmol/L	97.5	0.14	0.01	Other quantification	Other calibration method	bsl_inv_cog_ps	-0.0292055	0.0530891	-0.550123	0.582532	0.805949	0.971217	0.875237	1.07772
BI-QUANT	Glucose	Glucose	Carbohydrates	Glycolysis, Gluconeogenesis, and Pyruvate Metabolism					2.5	1.52	mmol/L	97.5	5.34	0.47	Other quantification	Other calibration method	bsl_inv_cog_ps	0.0184205	0.0503518	0.365837	0.714674	0.881139	1.01859	0.922868	1.12424
BI-QUANT	Glutamine	Glutamine	Amino Acids	Alpha Amino Acids					2.5	0.29	mmol/L	97.5	0.82	0.02	Other quantification	Other calibration method	bsl_inv_cog_ps	0.0316966	0.0424584	0.746533	0.45577	0.711159	1.0322	0.949783	1.12178
BI-QUANT	Histidine	Histidine	Amino Acids	Proteinogenic Amino Acids					2.5	0.07	mmol/L	97.5	0.17	0.02	Other quantification	Other calibration method	bsl_inv_cog_ps	-0.0465474	0.0423046	-1.10029	0.271846	0.546103	0.954519	0.878566	1.03704
BI-QUANT	Isoleucine	Isoleucine	Amino Acids	Branched-Chain Amino Acid Metabolism					2.5	0.03	mmol/L	97.5	0.11	0.03	Other quantification	Other calibration method	bsl_inv_cog_ps	-0.00691696	0.0422016	-0.163903	0.869888	0.934424	0.993107	0.914267	1.07874
BI-QUANT	Lactic acid	Lactic acid	Carbohydrates	Glycolysis, Gluconeogenesis, and Pyruvate Metabolism					2.5	2.23	mmol/L	97.5	7.14	0.03	Other quantification	Other calibration method	bsl_inv_cog_ps	-0.0715076	0.0458479	-1.55967	0.119603	0.338253	0.930989	0.850978	1.01852
BI-QUANT	Tyrosine	Tyrosine	Amino Acids	Aromatic Amino Acids					2.5	-	mmol/L	97.5	0.08	0.03	Other quantification	Other calibration method	bsl_inv_cog_ps	-0.0692302	0.040208	-1.7218	0.0858544	0.295993	0.933112	0.862398	1.00962
BI-QUANT	Valine	Valine	Amino Acids	Branched-Chain Amino Acid Metabolism					2.5	0.15	mmol/L	97.5	0.36	0.03	Other quantification	Other calibration method	bsl_inv_cog_ps	-0.136983	0.0440873	-3.10709	0.00201988	0.0562459	0.871985	0.799799	0.950685
HPOS	HPOS-01.1	Hydroxyisovaleroyl Carnitine	Amino Acids	Branched-Chain Amino Acid Metabolism													bsl_inv_cog_ps	0.0254429	0.0509021	0.499841	0.617542	0.824908	1.02577	0.92837	1.13339
HPOS	HPOS-02.1	Octenoylcarnitine (C8:1)	Lipids	Carnitine Metabolism	LMFA07070014	Fatty Acyls [FA]	Fatty esters [FA07]	Fatty acyl carnitines [FA0707]									bsl_inv_cog_ps	0.0109607	0.053154	0.206206	0.836766	0.930288	1.01102	0.910992	1.12203
HPOS	HPOS-06.1	Symmetric/Asymmetric Dimethylarginine	Amino Acids	Urea cycle; Arginine and Proline Metabolism													bsl_inv_cog_ps	0.0623428	0.0508849	1.22517	0.22144	0.494823	1.06433	0.963299	1.17595
HPOS	HPOS-08.1	Carnitine	Lipids	Carnitine Metabolism		Fatty Acyls [FA]	Fatty esters [FA07]	Fatty acyl carnitines [FA0707]									bsl_inv_cog_ps	-0.010268	0.049747	-0.206404	0.836611	0.930288	0.989785	0.897832	1.09115
HPOS	HPOS-15.1	N1-Acetylspermidine	Amino Acids	Polyamine Metabolism													bsl_inv_cog_ps	0.0758058	0.0515443	1.47069	0.142388	0.384157	1.07875	0.975094	1.19343
HPOS	HPOS-20.2	Proline Betaine	Amino Acids	Urea cycle; Arginine and Proline Metabolism													bsl_inv_cog_ps	-0.0128882	0.0482756	-0.266971	0.789669	0.928509	0.987195	0.898069	1.08516
HPOS	HPOS-24.1	Paraxanthine	Xenobiotics	Xanthine Metabolism													bsl_inv_cog_ps	-0.144649	0.0452774	-3.19473	0.00154365	0.0465668	0.865326	0.791842	0.945628
HPOS	HPOS-27.1	Betaine	Amino Acids	Glycine, Serine and Threonine Metabolism													bsl_inv_cog_ps	0.122705	0.0525402	2.33545	0.0201578	0.114847	1.13055	1.01992	1.25318
HPOS	HPOS-28.1	N-Acetylputrescine	Amino Acids	Polyamine Metabolism													bsl_inv_cog_ps	-0.00818713	0.0542022	-0.151048	0.880036	0.940872	0.991846	0.89188	1.10302
HPOS	HPOS-31.1	Warfarin	Xenobiotics	Drugs													bsl_inv_cog_ps	-0.0344864	0.0474084	-0.727432	0.46751	0.723734	0.966102	0.880375	1.06018
HPOS	HPOS-32.1	Biliverdin	Cofactors and Vitamins	Hemoglobin and Porphyrin Metabolism													bsl_inv_cog_ps	-0.0416105	0.0527137	-0.789368	0.4305	0.686525	0.959243	0.865083	1.06365
HPOS	HPOS-33.1	Caffeine	Xenobiotics	Xanthine Metabolism													bsl_inv_cog_ps	-0.154931	0.046577	-3.32634	0.000985731	0.0396483	0.856474	0.781749	0.938343
HPOS	HPOS-34.1	Niacinamide	Cofactors and Vitamins	Nicotinate and Nicotinamide Metabolism													bsl_inv_cog_ps	0.0303686	0.0560349	0.541959	0.588236	0.806103	1.03083	0.923615	1.1505
HPOS	HPOS-35.1	Cotinine	Xenobiotics	Tobacco Metabolites													bsl_inv_cog_ps	0.0240329	0.0478096	0.502679	0.615547	0.824908	1.02432	0.932698	1.12495
HPOS	HPOS-38.1	Metformin	Xenobiotics	Drugs													bsl_inv_cog_ps	-0.0522687	0.0648514	-0.805977	0.420874	0.684065	0.949074	0.83579	1.07771
HPOS	HPOS-43.1	Proline	Amino Acids	Urea cycle; Arginine and Proline Metabolism													bsl_inv_cog_ps	-0.029818	0.0559609	-0.532836	0.594529	0.806103	0.970622	0.869792	1.08314
HPOS	HPOS-53.1	N-acetyl-D-mannosamine	Carbohydrates	Aminosugar Metabolism													bsl_inv_cog_ps	-0.0584453	0.0513663	-1.13781	0.256077	0.529713	0.94323	0.852891	1.04314
HPOS	HPOS-54.1	1,2-Dimyristoyl-sn-glycero-3-phosphocholine	Lipids	Glycerolipid Metabolism	LMGP01010477	Glycerophospholipids [GP]	Glycerophosphocholines [GP01]	Diacylglycerophosphocholines [GP0101]									bsl_inv_cog_ps	-0.12123	0.0502385	-2.41309	0.0163979	0.110152	0.88583	0.802761	0.977495
HPOS	HPOS-55.1	Hypoxanthine	Nucleotides	Purine Metabolism													bsl_inv_cog_ps	-0.0350527	0.0522357	-0.671049	0.502689	0.747454	0.965555	0.871591	1.06965
HPOS	HPOS-57.1	Urocanate	Amino Acids	Histidine Metabolism													bsl_inv_cog_ps	0.0548102	0.0501805	1.09226	0.275567	0.548105	1.05634	0.957391	1.16552
HPOS	HPOS-58.1	5'-Methylthioadenosine	Nucleotides	Purine Metabolism													bsl_inv_cog_ps	-0.0117124	0.0487815	-0.240099	0.810413	0.930288	0.988356	0.898234	1.08752
HPOS	HPOS-59.1	Cytosine	Nucleotides	Pyrimidine Metabolism													bsl_inv_cog_ps	-0.0689242	0.0505168	-1.36438	0.173438	0.43003	0.933397	0.845407	1.03055
HPOS	HPOS-61.1	Pipecolate; N-methyl proline	Amino Acids	Lysine Metabolism													bsl_inv_cog_ps	-0.00274713	0.048198	-0.0569968	0.954584	0.973363	0.997257	0.907361	1.09606
HPOS	HPOS-71.1	Hydroxybutyrylcarnitine	Lipids	Fatty Acid Metabolism	LMFA07070037	Fatty Acyls [FA]	Fatty esters [FA07]	Fatty acyl carnitines [FA0707]									bsl_inv_cog_ps	0.0447457	0.0551677	0.811084	0.41794	0.684065	1.04576	0.938584	1.16518
HPOS	HPOS-72.1	2-Hydroxyhippuric acid	Xenobiotics	Benzoate Metabolism													bsl_inv_cog_ps	0.0459642	0.0528963	0.868949	0.385547	0.652188	1.04704	0.943921	1.16142
LNEG	LNEG-0001.1	Bilirubin	Cofactors and Vitamins	Hemoglobin and Porphyrin Metabolism													bsl_inv_cog_ps	-0.11959	0.0444621	-2.6897	0.00747017	0.0880257	0.887284	0.813235	0.968076
LNEG	LNEG-0002.1	FA(12:0)	Lipids	Fatty Acids	LMFA01010012	Fatty Acyls [FA]	Fatty Acids and Conjugates [FA01]	Straight chain fatty acids [FA0101]									bsl_inv_cog_ps	-0.0423269	0.0435957	-0.970897	0.332224	0.616386	0.958556	0.880052	1.04406
LNEG	LNEG-0003.1	FA(14:0)	Lipids	Fatty Acids	LMFA01010014	Fatty Acyls [FA]	Fatty Acids and Conjugates [FA01]	Straight chain fatty acids [FA0101]									bsl_inv_cog_ps	-0.0719844	0.0438035	-1.64335	0.101147	0.321186	0.930545	0.853987	1.01397
LNEG	LNEG-0004.1	FA(16:0)	Lipids	Fatty Acids	LMFA01010001	Fatty Acyls [FA]	Fatty Acids and Conjugates [FA01]	Straight chain fatty acids [FA0101]									bsl_inv_cog_ps	-0.0772065	0.0446555	-1.72893	0.0846417	0.294618	0.925699	0.848122	1.01037
LNEG	LNEG-0005.1	FA(16:1)	Lipids	Fatty Acids		Fatty Acyls [FA]	Fatty Acids and Conjugates [FA01]	Unsaturated fatty acids [FA0103]									bsl_inv_cog_ps	-0.0446194	0.0455018	-0.980608	0.327417	0.610952	0.956361	0.874762	1.04557
LNEG	LNEG-0006.1	FA(17:1)	Lipids	Fatty Acids		Fatty Acyls [FA]	Fatty Acids and Conjugates [FA01]	Unsaturated fatty acids [FA0103]									bsl_inv_cog_ps	-0.0407103	0.0442758	-0.919472	0.358438	0.638315	0.960107	0.880302	1.04715
LNEG	LNEG-0008.1	FA(18:1(OH))	Lipids	Fatty Acids		Fatty Acyls [FA]	Fatty Acids and Conjugates [FA01]	Hydroxy fatty acids [FA0105]									bsl_inv_cog_ps	-0.0280716	0.0418683	-0.670473	0.502968	0.747454	0.972319	0.895715	1.05547
LNEG	LNEG-0009.1	FA(18:1)	Lipids	Fatty Acids		Fatty Acyls [FA]	Fatty Acids and Conjugates [FA01]	Unsaturated fatty acids [FA0103]									bsl_inv_cog_ps	-0.0710485	0.0442288	-1.60639	0.109029	0.331548	0.931417	0.854074	1.01576
LNEG	LNEG-0010.1	FA(18:2(OH))	Lipids	Fatty Acids		Fatty Acyls [FA]	Fatty Acids and Conjugates [FA01]	Hydroxy fatty acids [FA0105]									bsl_inv_cog_ps	0.0940488	0.0510435	1.84252	0.0661859	0.252203	1.09861	0.994021	1.21421
LNEG	LNEG-0011.1	FA(18:2)	Lipids	Fatty Acids		Fatty Acyls [FA]	Fatty Acids and Conjugates [FA01]	Unsaturated fatty acids [FA0103]									bsl_inv_cog_ps	0.00440076	0.0455562	0.0966008	0.923095	0.963185	1.00441	0.918614	1.09822
LNEG	LNEG-0012.1	FA(18:3)_1	Lipids	Fatty Acids		Fatty Acyls [FA]	Fatty Acids and Conjugates [FA01]	Unsaturated fatty acids [FA0103]									bsl_inv_cog_ps	-0.0403562	0.0440073	-0.917033	0.359713	0.638315	0.960447	0.881077	1.04697
LNEG	LNEG-0013.1	FA(18:3)_2	Lipids	Fatty Acids		Fatty Acyls [FA]	Fatty Acids and Conjugates [FA01]	Unsaturated fatty acids [FA0103]									bsl_inv_cog_ps	-0.0271707	0.0451507	-0.601777	0.547685	0.774461	0.973195	0.890773	1.06324
LNEG	LNEG-0014.1	FA(18:4)	Lipids	Fatty Acids		Fatty Acyls [FA]	Fatty Acids and Conjugates [FA01]	Unsaturated fatty acids [FA0103]									bsl_inv_cog_ps	-0.0638158	0.0440246	-1.44955	0.148017	0.387215	0.938178	0.860618	1.02273
LNEG	LNEG-0016.1	FA(20:1)	Lipids	Fatty Acids		Fatty Acyls [FA]	Fatty Acids and Conjugates [FA01]	Unsaturated fatty acids [FA0103]									bsl_inv_cog_ps	-0.0638351	0.0443689	-1.43874	0.151057	0.38782	0.93816	0.860021	1.0234
LNEG	LNEG-0017.1	FA(20:2)	Lipids	Fatty Acids		Fatty Acyls [FA]	Fatty Acids and Conjugates [FA01]	Unsaturated fatty acids [FA0103]									bsl_inv_cog_ps	0.00258896	0.047003	0.0550808	0.956103	0.973363	1.00259	0.914354	1.09935
LNEG	LNEG-0018.1	FA(20:3)	Lipids	Fatty Acids		Fatty Acyls [FA]	Fatty Acids and Conjugates [FA01]	Unsaturated fatty acids [FA0103]									bsl_inv_cog_ps	-0.0478626	0.0436038	-1.09767	0.273052	0.546103	0.953265	0.87518	1.03832
LNEG	LNEG-0019.1	FA(20:4)	Lipids	Fatty Acids		Fatty Acyls [FA]	Fatty Acids and Conjugates [FA01]	Unsaturated fatty acids [FA0103]									bsl_inv_cog_ps	-0.0145954	0.0451616	-0.323181	0.746738	0.902423	0.985511	0.902026	1.07672
LNEG	LNEG-0020.1	FA(20:5)	Lipids	Fatty Acids		Fatty Acyls [FA]	Fatty Acids and Conjugates [FA01]	Unsaturated fatty acids [FA0103]									bsl_inv_cog_ps	-0.109743	0.0494068	-2.22121	0.0269317	0.136807	0.896064	0.813361	0.987177
LNEG	LNEG-0021.1	FA(22:4)	Lipids	Fatty Acids		Fatty Acyls [FA]	Fatty Acids and Conjugates [FA01]	Unsaturated fatty acids [FA0103]									bsl_inv_cog_ps	-0.0249881	0.0469085	-0.532699	0.594557	0.806103	0.975322	0.889649	1.06924
LNEG	LNEG-0022.1	FA(22:5)_1	Lipids	Fatty Acids		Fatty Acyls [FA]	Fatty Acids and Conjugates [FA01]	Unsaturated fatty acids [FA0103]									bsl_inv_cog_ps	-0.0586609	0.0434545	-1.34994	0.177848	0.433278	0.943027	0.866034	1.02686
LNEG	LNEG-0023.1	FA(22:5)_2	Lipids	Fatty Acids		Fatty Acyls [FA]	Fatty Acids and Conjugates [FA01]	Unsaturated fatty acids [FA0103]									bsl_inv_cog_ps	0.0131397	0.0454914	0.28884	0.772863	0.920317	1.01323	0.926795	1.10772
LNEG	LNEG-0024.1	FA(22:6)	Lipids	Fatty Acids		Fatty Acyls [FA]	Fatty Acids and Conjugates [FA01]	Unsaturated fatty acids [FA0103]									bsl_inv_cog_ps	-0.0513988	0.0433238	-1.18639	0.236218	0.508993	0.9499	0.872569	1.03408
LNEG	LNEG-0025.1	LPA(16:0/0:0)	Lipids	Phospholipid Metabolism	LMGP10050006	Glycerophospholipids [GP]	Glycerophosphates [GP10]	Monoacylglycerophosphates [GP1005]									bsl_inv_cog_ps	-0.112944	0.078245	-1.44347	0.149722	0.387215	0.893201	0.766206	1.04124
LNEG	LNEG-0026.1	LPA(18:1/0:0)	Lipids	Phospholipid Metabolism		Glycerophospholipids [GP]	Glycerophosphates [GP10]	Monoacylglycerophosphates [GP1005]									bsl_inv_cog_ps	-0.130011	0.0634316	-2.04963	0.0410935	0.179227	0.878085	0.77543	0.994331
LNEG	LNEG-0027.1	LPA(18:2/0:0)	Lipids	Phospholipid Metabolism		Glycerophospholipids [GP]	Glycerophosphates [GP10]	Monoacylglycerophosphates [GP1005]									bsl_inv_cog_ps	-0.106168	0.0924173	-1.14879	0.251371	0.52599	0.899273	0.750282	1.07785
LNEG	LNEG-0028.1	LPA(20:4/0:0)	Lipids	Phospholipid Metabolism		Glycerophospholipids [GP]	Glycerophosphates [GP10]	Monoacylglycerophosphates [GP1005]									bsl_inv_cog_ps	-0.0980385	0.0446343	-2.19648	0.0286672	0.142158	0.906614	0.830671	0.9895
LNEG	LNEG-0037.2	LPC(18:1/0:0)	Lipids	Phospholipid Metabolism		Glycerophospholipids [GP]	Glycerophosphocholines [GP01]	Monoacylglycerophosphocholines [GP0105]									bsl_inv_cog_ps	-0.0726215	0.044757	-1.62257	0.105519	0.329073	0.929953	0.85185	1.01522
LNEG	LNEG-0040.1	LPC(20:3/0:0)	Lipids	Phospholipid Metabolism		Glycerophospholipids [GP]	Glycerophosphocholines [GP01]	Monoacylglycerophosphocholines [GP0105]									bsl_inv_cog_ps	-0.0315254	0.0419927	-0.750735	0.453282	0.710338	0.968966	0.892409	1.05209
LNEG	LNEG-0043.1	LPE(18:0/0:0)	Lipids	Phospholipid Metabolism	LMGP02050001	Glycerophospholipids [GP]	Glycerophosphoethanolamines [GP02]	Monoacylglycerophosphoethanolamines [GP0205]									bsl_inv_cog_ps	-0.0103082	0.0451177	-0.228474	0.819402	0.930288	0.989745	0.905979	1.08126
LNEG	LNEG-0044.1	LPE(18:1/0:0)	Lipids	Phospholipid Metabolism		Glycerophospholipids [GP]	Glycerophosphoethanolamines [GP02]	Monoacylglycerophosphoethanolamines [GP0205]									bsl_inv_cog_ps	-0.0660099	0.0445357	-1.48218	0.13913	0.381553	0.936122	0.857872	1.02151
LNEG	LNEG-0045.1	LPE(18:2/0:0)	Lipids	Phospholipid Metabolism		Glycerophospholipids [GP]	Glycerophosphoethanolamines [GP02]	Monoacylglycerophosphoethanolamines [GP0205]									bsl_inv_cog_ps	-0.0122174	0.0450004	-0.271496	0.786159	0.928509	0.987857	0.904459	1.07894
LPOS	LPOS-0001.1	CAR(8:0)	Lipids	Carnitine Metabolism	LMFA07070095	Fatty Acyls [FA]	Fatty esters [FA07]	Fatty acyl carnitines [FA0707]									bsl_inv_cog_ps	0.0507095	0.0456332	1.11124	0.267167	0.540305	1.05202	0.962009	1.15045
LPOS	LPOS-0002.1	CAR(10:0)	Lipids	Carnitine Metabolism	LMFA07070059	Fatty Acyls [FA]	Fatty esters [FA07]	Fatty acyl carnitines [FA0707]									bsl_inv_cog_ps	0.0215598	0.0459049	0.469662	0.638866	0.834908	1.02179	0.933874	1.11799
LPOS	LPOS-0003.1	CAR(10:0-OH)	Lipids	Carnitine Metabolism		Fatty Acyls [FA]	Fatty esters [FA07]	Fatty acyl carnitines [FA0707]									bsl_inv_cog_ps	-0.0629745	0.0468625	-1.34381	0.179811	0.433943	0.938967	0.856565	1.0293
LPOS	LPOS-0004.1	CAR(10:1)	Lipids	Carnitine Metabolism		Fatty Acyls [FA]	Fatty esters [FA07]	Fatty acyl carnitines [FA0707]									bsl_inv_cog_ps	0.0413796	0.0499878	0.827794	0.408307	0.681138	1.04225	0.944975	1.14953
LPOS	LPOS-0006.1	CAR(12:0)	Lipids	Carnitine Metabolism	LMFA07070062	Fatty Acyls [FA]	Fatty esters [FA07]	Fatty acyl carnitines [FA0707]									bsl_inv_cog_ps	0.00594993	0.0449373	0.132405	0.894734	0.947058	1.00597	0.921155	1.09859
LPOS	LPOS-0007.1	CAR(12:0-OH)	Lipids	Carnitine Metabolism		Fatty Acyls [FA]	Fatty esters [FA07]	Fatty acyl carnitines [FA0707]									bsl_inv_cog_ps	-0.0563812	0.0468785	-1.20271	0.229837	0.507324	0.945179	0.862204	1.03614
LPOS	LPOS-0010.1	CAR(12:1-OH)	Lipids	Carnitine Metabolism		Fatty Acyls [FA]	Fatty esters [FA07]	Fatty acyl carnitines [FA0707]									bsl_inv_cog_ps	-0.0270158	0.0490092	-0.551239	0.581794	0.805949	0.973346	0.884198	1.07148
LPOS	LPOS-0012.1	CAR(14:0)	Lipids	Carnitine Metabolism	LMFA07070107	Fatty Acyls [FA]	Fatty esters [FA07]	Fatty acyl carnitines [FA0707]									bsl_inv_cog_ps	0.0112475	0.0452696	0.248455	0.803916	0.930288	1.01131	0.925445	1.10514
LPOS	LPOS-0013.1	CAR(14:0-OH)	Lipids	Carnitine Metabolism		Fatty Acyls [FA]	Fatty esters [FA07]	Fatty acyl carnitines [FA0707]									bsl_inv_cog_ps	-0.0398125	0.0485937	-0.819293	0.413133	0.683169	0.96097	0.873667	1.057
LPOS	LPOS-0014.1	CAR(14:1)	Lipids	Carnitine Metabolism		Fatty Acyls [FA]	Fatty esters [FA07]	Fatty acyl carnitines [FA0707]									bsl_inv_cog_ps	0.0319197	0.0446749	0.714489	0.475364	0.72916	1.03243	0.945877	1.12691
LPOS	LPOS-0015.1	CAR(14:2)	Lipids	Carnitine Metabolism		Fatty Acyls [FA]	Fatty esters [FA07]	Fatty acyl carnitines [FA0707]									bsl_inv_cog_ps	0.073205	0.0468148	1.56371	0.118717	0.338253	1.07595	0.981619	1.17935
LPOS	LPOS-0016.1	CAR(16:0)	Lipids	Carnitine Metabolism	LMFA07070004	Fatty Acyls [FA]	Fatty esters [FA07]	Fatty acyl carnitines [FA0707]									bsl_inv_cog_ps	-0.0396607	0.0484256	-0.819003	0.413298	0.683169	0.961115	0.874087	1.05681
LPOS	LPOS-0018.1	CAR(16:1)_2	Lipids	Carnitine Metabolism		Fatty Acyls [FA]	Fatty esters [FA07]	Fatty acyl carnitines [FA0707]									bsl_inv_cog_ps	0.0504639	0.0437199	1.15425	0.249121	0.52599	1.05176	0.965386	1.14586
LPOS	LPOS-0019.1	CAR(18:0)	Lipids	Carnitine Metabolism	LMFA07070051	Fatty Acyls [FA]	Fatty esters [FA07]	Fatty acyl carnitines [FA0707]									bsl_inv_cog_ps	-0.0912883	0.0518855	-1.75942	0.0793112	0.290007	0.912755	0.824495	1.01046
LPOS	LPOS-0020.1	CAR(18:0-DC)	Lipids	Carnitine Metabolism		Fatty Acyls [FA]	Fatty esters [FA07]	Fatty acyl carnitines [FA0707]									bsl_inv_cog_ps	0.0028581	0.0445329	0.0641796	0.948861	0.973053	1.00286	0.919039	1.09433
LPOS	LPOS-0021.1	CAR(18:1)	Lipids	Carnitine Metabolism		Fatty Acyls [FA]	Fatty esters [FA07]	Fatty acyl carnitines [FA0707]									bsl_inv_cog_ps	-0.041429	0.0470452	-0.88062	0.37908	0.650164	0.959417	0.874907	1.05209
LPOS	LPOS-0023.1	CAR(18:2)	Lipids	Carnitine Metabolism		Fatty Acyls [FA]	Fatty esters [FA07]	Fatty acyl carnitines [FA0707]									bsl_inv_cog_ps	0.059787	0.0493129	1.2124	0.226113	0.502164	1.06161	0.963805	1.16934
LPOS	LPOS-0024.1	CAR(18:3)	Lipids	Carnitine Metabolism		Fatty Acyls [FA]	Fatty esters [FA07]	Fatty acyl carnitines [FA0707]									bsl_inv_cog_ps	0.000858086	0.0442989	0.0193704	0.984556	0.984556	1.00086	0.917624	1.09164
LPOS	LPOS-0025.1	CAR(20:1)	Lipids	Carnitine Metabolism		Fatty Acyls [FA]	Fatty esters [FA07]	Fatty acyl carnitines [FA0707]									bsl_inv_cog_ps	0.00201212	0.0482938	0.0416642	0.966788	0.973363	1.00201	0.911518	1.10149
LPOS	LPOS-0026.1	CAR(20:2)	Lipids	Carnitine Metabolism		Fatty Acyls [FA]	Fatty esters [FA07]	Fatty acyl carnitines [FA0707]									bsl_inv_cog_ps	0.0675643	0.0523503	1.29062	0.19762	0.467572	1.0699	0.965565	1.18551
LPOS	LPOS-0027.1	CAR(20:3)	Lipids	Carnitine Metabolism		Fatty Acyls [FA]	Fatty esters [FA07]	Fatty acyl carnitines [FA0707]									bsl_inv_cog_ps	-0.0101399	0.0511329	-0.198305	0.842913	0.930288	0.989911	0.895511	1.09426
LPOS	LPOS-0028.1	CAR(20:4)	Lipids	Carnitine Metabolism		Fatty Acyls [FA]	Fatty esters [FA07]	Fatty acyl carnitines [FA0707]									bsl_inv_cog_ps	0.0061156	0.0497965	0.122812	0.902321	0.952304	1.00613	0.912574	1.10929
LPOS	LPOS-0029.1	CAR(24:0)	Lipids	Carnitine Metabolism		Fatty Acyls [FA]	Fatty esters [FA07]	Fatty acyl carnitines [FA0707]									bsl_inv_cog_ps	-0.128706	0.0468307	-2.74833	0.00627554	0.0833515	0.879232	0.802122	0.963755
LPOS	LPOS-0030.1	CAR(26:0)	Lipids	Carnitine Metabolism	LMFA07070069	Fatty Acyls [FA]	Fatty esters [FA07]	Fatty acyl carnitines [FA0707]									bsl_inv_cog_ps	-0.0760722	0.0505626	-1.50451	0.13328	0.371132	0.926749	0.83931	1.0233
LPOS	LPOS-0031.1	CAR(26:1)	Lipids	Carnitine Metabolism		Fatty Acyls [FA]	Fatty esters [FA07]	Fatty acyl carnitines [FA0707]									bsl_inv_cog_ps	-0.0177331	0.0486208	-0.364722	0.715522	0.881139	0.982423	0.893124	1.08065
LPOS	LPOS-0032.1	CE(18:1)	Lipids	Sterols		Sterol Lipids [ST]	Sterols [ST01]	Steryl esters [ST0102]									bsl_inv_cog_ps	0.0498212	0.0423518	1.17637	0.240185	0.514479	1.05108	0.967356	1.14206
LPOS	LPOS-0033.1	CE(18:2)	Lipids	Sterols		Sterol Lipids [ST]	Sterols [ST01]	Steryl esters [ST0102]									bsl_inv_cog_ps	0.0422788	0.0459576	0.919952	0.358182	0.638315	1.04319	0.953326	1.14151
LPOS	LPOS-0034.1	CE(20:4)	Lipids	Sterols		Sterol Lipids [ST]	Sterols [ST01]	Steryl esters [ST0102]									bsl_inv_cog_ps	0.0355729	0.0443719	0.801699	0.423228	0.684065	1.03621	0.949902	1.13037
LPOS	LPOS-0035.1	CE(20:5)	Lipids	Sterols		Sterol Lipids [ST]	Sterols [ST01]	Steryl esters [ST0102]									bsl_inv_cog_ps	-0.0834938	0.0471146	-1.77214	0.0771721	0.285064	0.919897	0.838754	1.00889
LPOS	LPOS-0036.1	CE(22:6)	Lipids	Sterols		Sterol Lipids [ST]	Sterols [ST01]	Steryl esters [ST0102]									bsl_inv_cog_ps	-0.0243924	0.0482306	-0.505746	0.613328	0.824908	0.975903	0.887875	1.07266
LPOS	LPOS-0038.1	Cer(d16:1/22:0)	Lipids	Sphingolipid Metabolism	LMSP02010016	Sphingolipids [SP]	Ceramides [SP02]	N-acylsphingosines (ceramides) [SP0201]									bsl_inv_cog_ps	-0.178747	0.0463724	-3.8546	0.000136075	0.00985184	0.836317	0.763657	0.915892
LPOS	LPOS-0039.1	Cer(d16:1/24:0)	Lipids	Sphingolipid Metabolism	LMSP02010050	Sphingolipids [SP]	Ceramides [SP02]	N-acylsphingosines (ceramides) [SP0201]									bsl_inv_cog_ps	-0.206365	0.0453075	-4.55476	7.07494e-06	0.00256113	0.813536	0.744407	0.889085
LPOS	LPOS-0040.1	Cer(d16:1/24:1)	Lipids	Sphingolipid Metabolism		Sphingolipids [SP]	Ceramides [SP02]	N-acylsphingosines (ceramides) [SP0201]									bsl_inv_cog_ps	-0.102639	0.0449263	-2.28461	0.0228861	0.120069	0.902453	0.826385	0.985522
LPOS	LPOS-0041.1	Cer(d18:1/16:0)	Lipids	Sphingolipid Metabolism	LMSP02010004	Sphingolipids [SP]	Ceramides [SP02]	N-acylsphingosines (ceramides) [SP0201]									bsl_inv_cog_ps	0.0258394	0.0470642	0.549025	0.583311	0.805949	1.02618	0.93575	1.12534
LPOS	LPOS-0042.1	Cer(d18:1/18:0)	Lipids	Sphingolipid Metabolism	LMSP02010006	Sphingolipids [SP]	Ceramides [SP02]	N-acylsphingosines (ceramides) [SP0201]									bsl_inv_cog_ps	0.0658415	0.0451272	1.45902	0.145385	0.384157	1.06806	0.977646	1.16683
LPOS	LPOS-0043.1	Cer(d18:1/20:0)	Lipids	Sphingolipid Metabolism	LMSP02010007	Sphingolipids [SP]	Ceramides [SP02]	N-acylsphingosines (ceramides) [SP0201]									bsl_inv_cog_ps	0.00916759	0.0449408	0.203993	0.838469	0.930288	1.00921	0.924117	1.10214
LPOS	LPOS-0044.1	Cer(d18:1/22:0)	Lipids	Sphingolipid Metabolism	LMSP02010008	Sphingolipids [SP]	Ceramides [SP02]	N-acylsphingosines (ceramides) [SP0201]									bsl_inv_cog_ps	-0.120673	0.0499614	-2.41532	0.0161924	0.110152	0.886324	0.803645	0.977508
LPOS	LPOS-0045.1	Cer(d18:1/24:0)	Lipids	Sphingolipid Metabolism	LMSP02010012	Sphingolipids [SP]	Ceramides [SP02]	N-acylsphingosines (ceramides) [SP0201]									bsl_inv_cog_ps	-0.149114	0.0464121	-3.21282	0.00142656	0.0465668	0.861471	0.786564	0.943512
LPOS	LPOS-0046.1	Cer(d18:1/24:1)	Lipids	Sphingolipid Metabolism		Sphingolipids [SP]	Ceramides [SP02]	N-acylsphingosines (ceramides) [SP0201]									bsl_inv_cog_ps	0.0214799	0.0439534	0.488697	0.625338	0.831213	1.02171	0.937378	1.11363
LPOS	LPOS-0047.1	Cer(d18:1/25:0)	Lipids	Sphingolipid Metabolism	LMSP02010013	Sphingolipids [SP]	Ceramides [SP02]	N-acylsphingosines (ceramides) [SP0201]									bsl_inv_cog_ps	-0.0776599	0.047979	-1.61862	0.106358	0.329073	0.925279	0.842233	1.01651
LPOS	LPOS-0048.1	Cer(d18:1/26:1)	Lipids	Sphingolipid Metabolism		Sphingolipids [SP]	Ceramides [SP02]	N-acylsphingosines (ceramides) [SP0201]									bsl_inv_cog_ps	-0.0593749	0.0468224	-1.26809	0.205543	0.476965	0.942353	0.859722	1.03293
LPOS	LPOS-0049.1	Cer(d18:2/22:0)	Lipids	Sphingolipid Metabolism		Sphingolipids [SP]	Ceramides [SP02]	N-acylsphingosines (ceramides) [SP0201]									bsl_inv_cog_ps	-0.0847819	0.0486555	-1.74249	0.0822309	0.29341	0.918713	0.835148	1.01064
LPOS	LPOS-0050.1	Cer(d18:2/24:0)	Lipids	Sphingolipid Metabolism		Sphingolipids [SP]	Ceramides [SP02]	N-acylsphingosines (ceramides) [SP0201]									bsl_inv_cog_ps	-0.110903	0.0461043	-2.40549	0.0166281	0.110152	0.895025	0.817693	0.979671
LPOS	LPOS-0053.1	Cer(d19:1/24:0)	Lipids	Sphingolipid Metabolism		Sphingolipids [SP]	Ceramides [SP02]	N-acylsphingosines (ceramides) [SP0201]									bsl_inv_cog_ps	-0.170426	0.0441403	-3.86102	0.000132682	0.00985184	0.843305	0.773414	0.919513
LPOS	LPOS-0054.1	Cer(d41:1); Cer(d18:1/23:0); Cer(d17:1/24:0)	Lipids	Sphingolipid Metabolism		Sphingolipids [SP]	Ceramides [SP02]	N-acylsphingosines (ceramides) [SP0201]									bsl_inv_cog_ps	-0.160035	0.0464953	-3.44197	0.000641698	0.0290369	0.852114	0.777893	0.933416
LPOS	LPOS-0055.1	Cholesterol	Lipids	Sterols	LMST01010001	Sterol Lipids [ST]	Sterols [ST01]	Cholesterol and derivatives [ST0101]									bsl_inv_cog_ps	-0.0393975	0.051416	-0.76625	0.444003	0.703565	0.961368	0.869208	1.0633
LPOS	LPOS-0056.1	DG(16:0/16:0)	Lipids	Glycerolipid Metabolism	LMGL02010009	Glycerolipids [GL]	Diradylglycerols [GL02]	Diacylglycerols [GL0201]									bsl_inv_cog_ps	-0.115014	0.0443972	-2.59056	0.00995064	0.0965609	0.891354	0.817069	0.972393
LPOS	LPOS-0057.1	DG(16:0/18:1)	Lipids	Glycerolipid Metabolism		Glycerolipids [GL]	Diradylglycerols [GL02]	Diacylglycerols [GL0201]									bsl_inv_cog_ps	-0.105652	0.0452892	-2.33282	0.0201791	0.114847	0.899738	0.823313	0.983257
LPOS	LPOS-0058.1	DG(18:0/16:0)	Lipids	Glycerolipid Metabolism	LMGL02010003	Glycerolipids [GL]	Diradylglycerols [GL02]	Diacylglycerols [GL0201]									bsl_inv_cog_ps	-0.11071	0.0440139	-2.51535	0.0123032	0.103575	0.895198	0.821209	0.975853
LPOS	LPOS-0059.1	DG(18:0/18:1)	Lipids	Glycerolipid Metabolism		Glycerolipids [GL]	Diradylglycerols [GL02]	Diacylglycerols [GL0201]									bsl_inv_cog_ps	-0.0999455	0.0449786	-2.22207	0.026867	0.136807	0.904887	0.828529	0.988282
LPOS	LPOS-0060.1	DG(18:2/18:1)	Lipids	Glycerolipid Metabolism		Glycerolipids [GL]	Diradylglycerols [GL02]	Diacylglycerols [GL0201]									bsl_inv_cog_ps	-0.0243106	0.044838	-0.542187	0.588007	0.806103	0.975983	0.893872	1.06564
LPOS	LPOS-0061.1	DG(32:1)	Lipids	Glycerolipid Metabolism		Glycerolipids [GL]	Diradylglycerols [GL02]	Diacylglycerols [GL0201]									bsl_inv_cog_ps	-0.104033	0.0444285	-2.34159	0.0197177	0.114847	0.901195	0.826039	0.983189
LPOS	LPOS-0062.1	DG(34:2)	Lipids	Glycerolipid Metabolism		Glycerolipids [GL]	Diradylglycerols [GL02]	Diacylglycerols [GL0201]									bsl_inv_cog_ps	-0.0491961	0.0454983	-1.08127	0.280261	0.551383	0.951994	0.870774	1.04079
LPOS	LPOS-0063.1	DG(36:2); DG(18:1/18:1); DG(18:0/18:2)	Lipids	Glycerolipid Metabolism		Glycerolipids [GL]	Diradylglycerols [GL02]	Diacylglycerols [GL0201]									bsl_inv_cog_ps	-0.0948378	0.0449146	-2.11152	0.0353804	0.160096	0.90952	0.832876	0.993218
LPOS	LPOS-0064.1	DG(36:4)_1; DG(18:2/18:2); DG(18:1/18:3)	Lipids	Glycerolipid Metabolism		Glycerolipids [GL]	Diradylglycerols [GL02]	Diacylglycerols [GL0201]									bsl_inv_cog_ps	0.0124081	0.0443466	0.279799	0.779784	0.925514	1.01249	0.928197	1.10443
LPOS	LPOS-0066.1	HexCer(d16:1/24:0)	Lipids	Sphingolipid Metabolism		Sphingolipids [SP]	Neutral glycosphingolipids [SP05]	Simple Glc series [SP0501]									bsl_inv_cog_ps	-0.124387	0.0489246	-2.54243	0.0114044	0.0982947	0.883038	0.802294	0.971907
LPOS	LPOS-0067.1	HexCer(d18:1/22:0)	Lipids	Sphingolipid Metabolism		Sphingolipids [SP]	Neutral glycosphingolipids [SP05]	Simple Glc series [SP0501]									bsl_inv_cog_ps	0.00208924	0.0520211	0.0401614	0.967986	0.973363	1.00209	0.904953	1.10966
LPOS	LPOS-0068.1	HexCer(d18:1/16:0)	Lipids	Sphingolipid Metabolism		Sphingolipids [SP]	Neutral glycosphingolipids [SP05]	Simple Glc series [SP0501]									bsl_inv_cog_ps	0.0857049	0.0492564	1.73997	0.0826734	0.29341	1.08948	0.989221	1.19991
LPOS	LPOS-0069.1	HexCer(d18:1/20:0)	Lipids	Sphingolipid Metabolism		Sphingolipids [SP]	Neutral glycosphingolipids [SP05]	Simple Glc series [SP0501]									bsl_inv_cog_ps	0.0156638	0.050305	0.311377	0.755684	0.90883	1.01579	0.920412	1.12105
LPOS	LPOS-0070.1	HexCer(d18:1/24:0)	Lipids	Sphingolipid Metabolism		Sphingolipids [SP]	Neutral glycosphingolipids [SP05]	Simple Glc series [SP0501]									bsl_inv_cog_ps	0.0278295	0.0516604	0.538701	0.590408	0.806103	1.02822	0.929206	1.13779
LPOS	LPOS-0071.1	LacCer(d18:1/16:0)	Lipids	Sphingolipid Metabolism	LMSP0501AB03	Sphingolipids [SP]	Neutral glycosphingolipids [SP05]	Simple Glc series [SP0501]									bsl_inv_cog_ps	0.0792933	0.049575	1.59946	0.110549	0.331548	1.08252	0.982285	1.19299
LPOS	LPOS-0076.1	LPC(0:0/14:0)	Lipids	Phospholipid Metabolism	LMGP01050073	Glycerophospholipids [GP]	Glycerophosphocholines [GP01]	Monoacylglycerophosphocholines [GP0105]									bsl_inv_cog_ps	-0.124776	0.0439399	-2.8397	0.00475832	0.0817815	0.882694	0.809856	0.962083
LPOS	LPOS-0078.1	LPC(0:0/16:0)	Lipids	Phospholipid Metabolism	LMGP01050074	Glycerophospholipids [GP]	Glycerophosphocholines [GP01]	Monoacylglycerophosphocholines [GP0105]									bsl_inv_cog_ps	-0.0854929	0.0519083	-1.647	0.100385	0.321186	0.91806	0.82925	1.01638
LPOS	LPOS-0079.1	LPC(0:0/16:1)	Lipids	Phospholipid Metabolism		Glycerophospholipids [GP]	Glycerophosphocholines [GP01]	Monoacylglycerophosphocholines [GP0105]									bsl_inv_cog_ps	-0.0491042	0.0429176	-1.14415	0.253281	0.526941	0.952082	0.87527	1.03563
LPOS	LPOS-0080.1	LPC(0:0/18:0)	Lipids	Phospholipid Metabolism	LMGP01050076	Glycerophospholipids [GP]	Glycerophosphocholines [GP01]	Monoacylglycerophosphocholines [GP0105]									bsl_inv_cog_ps	0.0110827	0.0485263	0.228386	0.819469	0.930288	1.01114	0.919405	1.11204
LPOS	LPOS-0081.1	LPC(0:0/18:1)	Lipids	Phospholipid Metabolism		Glycerophospholipids [GP]	Glycerophosphocholines [GP01]	Monoacylglycerophosphocholines [GP0105]									bsl_inv_cog_ps	-0.0517297	0.0450218	-1.14899	0.251282	0.52599	0.949585	0.869382	1.03719
LPOS	LPOS-0082.1	LPC(0:0/18:2)	Lipids	Phospholipid Metabolism		Glycerophospholipids [GP]	Glycerophosphocholines [GP01]	Monoacylglycerophosphocholines [GP0105]									bsl_inv_cog_ps	-0.0181275	0.045304	-0.400131	0.689285	0.863395	0.982036	0.898595	1.07323
LPOS	LPOS-0083.1	LPC(0:0/18:3)	Lipids	Phospholipid Metabolism		Glycerophospholipids [GP]	Glycerophosphocholines [GP01]	Monoacylglycerophosphocholines [GP0105]									bsl_inv_cog_ps	-0.0622946	0.044266	-1.40728	0.160162	0.404187	0.939606	0.861521	1.02477
LPOS	LPOS-0084.1	LPC(0:0/20:3)	Lipids	Phospholipid Metabolism		Glycerophospholipids [GP]	Glycerophosphocholines [GP01]	Monoacylglycerophosphocholines [GP0105]									bsl_inv_cog_ps	-0.025218	0.0425348	-0.592881	0.553614	0.779798	0.975097	0.897102	1.05987
LPOS	LPOS-0085.1	LPC(0:0/20:4)	Lipids	Phospholipid Metabolism		Glycerophospholipids [GP]	Glycerophosphocholines [GP01]	Monoacylglycerophosphocholines [GP0105]									bsl_inv_cog_ps	-0.00425683	0.0457616	-0.093022	0.925935	0.963185	0.995752	0.910329	1.08919
LPOS	LPOS-0086.1	LPC(0:0/20:5)	Lipids	Phospholipid Metabolism		Glycerophospholipids [GP]	Glycerophosphocholines [GP01]	Monoacylglycerophosphocholines [GP0105]									bsl_inv_cog_ps	-0.100941	0.0475748	-2.12173	0.0345075	0.160096	0.903987	0.823504	0.992335
LPOS	LPOS-0087.1	LPC(0:0/22:6)	Lipids	Phospholipid Metabolism		Glycerophospholipids [GP]	Glycerophosphocholines [GP01]	Monoacylglycerophosphocholines [GP0105]									bsl_inv_cog_ps	-0.0469108	0.0463023	-1.01314	0.311636	0.593749	0.954172	0.871392	1.04482
LPOS	LPOS-0088.1	LPC(14:0/0:0)	Lipids	Phospholipid Metabolism	LMGP01050012	Glycerophospholipids [GP]	Glycerophosphocholines [GP01]	Monoacylglycerophosphocholines [GP0105]									bsl_inv_cog_ps	-0.124348	0.0439502	-2.82929	0.00491265	0.0817815	0.883073	0.810187	0.962515
LPOS	LPOS-0089.1	LPC(15:0/0:0)	Lipids	Phospholipid Metabolism	LMGP01050016	Glycerophospholipids [GP]	Glycerophosphocholines [GP01]	Monoacylglycerophosphocholines [GP0105]									bsl_inv_cog_ps	-0.0225068	0.0471593	-0.477251	0.633458	0.833861	0.977745	0.89142	1.07243
LPOS	LPOS-0090.1	LPC(16:0/0:0)	Lipids	Phospholipid Metabolism	LMGP01050018	Glycerophospholipids [GP]	Glycerophosphocholines [GP01]	Monoacylglycerophosphocholines [GP0105]									bsl_inv_cog_ps	-0.0825783	0.0516914	-1.59753	0.11098	0.331548	0.920739	0.832024	1.01891
LPOS	LPOS-0091.1	LPC(16:1/0:0)	Lipids	Phospholipid Metabolism		Glycerophospholipids [GP]	Glycerophosphocholines [GP01]	Monoacylglycerophosphocholines [GP0105]									bsl_inv_cog_ps	-0.0479934	0.0430747	-1.11419	0.265902	0.540305	0.95314	0.875973	1.0371
LPOS	LPOS-0092.1	LPC(17:0/0:0)	Lipids	Phospholipid Metabolism	LMGP01050024	Glycerophospholipids [GP]	Glycerophosphocholines [GP01]	Monoacylglycerophosphocholines [GP0105]									bsl_inv_cog_ps	0.0710109	0.0484505	1.46564	0.143574	0.384157	1.07359	0.976332	1.18054
LPOS	LPOS-0093.1	LPC(17:1/0:0)	Lipids	Phospholipid Metabolism		Glycerophospholipids [GP]	Glycerophosphocholines [GP01]	Monoacylglycerophosphocholines [GP0105]									bsl_inv_cog_ps	0.00228261	0.0452026	0.0504974	0.959753	0.973363	1.00229	0.917306	1.09514
LPOS	LPOS-0094.1	LPC(18:0/0:0)	Lipids	Phospholipid Metabolism	LMGP01050026	Glycerophospholipids [GP]	Glycerophosphocholines [GP01]	Monoacylglycerophosphocholines [GP0105]									bsl_inv_cog_ps	0.00812404	0.0485261	0.167416	0.867132	0.934424	1.00816	0.916689	1.10875
LPOS	LPOS-0096.1	LPC(18:1/0:0)_2	Lipids	Phospholipid Metabolism		Glycerophospholipids [GP]	Glycerophosphocholines [GP01]	Monoacylglycerophosphocholines [GP0105]									bsl_inv_cog_ps	-0.0562795	0.0452412	-1.24399	0.214271	0.484788	0.945275	0.865064	1.03292
LPOS	LPOS-0097.1	LPC(18:2/0:0)	Lipids	Phospholipid Metabolism		Glycerophospholipids [GP]	Glycerophosphocholines [GP01]	Monoacylglycerophosphocholines [GP0105]									bsl_inv_cog_ps	-0.0137705	0.0453979	-0.30333	0.761805	0.913156	0.986324	0.902352	1.07811
LPOS	LPOS-0098.1	LPC(18:3/0:0)_1	Lipids	Phospholipid Metabolism		Glycerophospholipids [GP]	Glycerophosphocholines [GP01]	Monoacylglycerophosphocholines [GP0105]									bsl_inv_cog_ps	-0.0566573	0.0438582	-1.29183	0.197201	0.467572	0.944918	0.867084	1.02974
LPOS	LPOS-0100.1	LPC(19:0/0:0)	Lipids	Phospholipid Metabolism	LMGP01050041	Glycerophospholipids [GP]	Glycerophosphocholines [GP01]	Monoacylglycerophosphocholines [GP0105]									bsl_inv_cog_ps	0.0495299	0.0486737	1.01759	0.30952	0.592838	1.05078	0.955166	1.15596
LPOS	LPOS-0101.1	LPC(20:0/0:0)	Lipids	Phospholipid Metabolism	LMGP01050045	Glycerophospholipids [GP]	Glycerophosphocholines [GP01]	Monoacylglycerophosphocholines [GP0105]									bsl_inv_cog_ps	-0.00768688	0.0468979	-0.163907	0.869892	0.934424	0.992343	0.905193	1.08788
LPOS	LPOS-0102.1	LPC(20:1/0:0)	Lipids	Phospholipid Metabolism		Glycerophospholipids [GP]	Glycerophosphocholines [GP01]	Monoacylglycerophosphocholines [GP0105]									bsl_inv_cog_ps	0.0865615	0.0496491	1.74347	0.0820607	0.29341	1.09042	0.989307	1.20186
LPOS	LPOS-0103.1	LPC(20:2/0:0)	Lipids	Phospholipid Metabolism		Glycerophospholipids [GP]	Glycerophosphocholines [GP01]	Monoacylglycerophosphocholines [GP0105]									bsl_inv_cog_ps	0.0717781	0.0434552	1.65177	0.0994075	0.321186	1.07442	0.986695	1.16994
LPOS	LPOS-0104.1	LPC(20:3/0:0)_1	Lipids	Phospholipid Metabolism		Glycerophospholipids [GP]	Glycerophosphocholines [GP01]	Monoacylglycerophosphocholines [GP0105]									bsl_inv_cog_ps	-0.028437	0.0424975	-0.669146	0.503808	0.747454	0.971964	0.894284	1.05639
LPOS	LPOS-0105.1	LPC(20:3/0:0)_2	Lipids	Phospholipid Metabolism		Glycerophospholipids [GP]	Glycerophosphocholines [GP01]	Monoacylglycerophosphocholines [GP0105]									bsl_inv_cog_ps	-0.0573445	0.04246	-1.35055	0.177643	0.433278	0.944269	0.868866	1.02621
LPOS	LPOS-0106.1	LPC(20:4/0:0)	Lipids	Phospholipid Metabolism		Glycerophospholipids [GP]	Glycerophosphocholines [GP01]	Monoacylglycerophosphocholines [GP0105]									bsl_inv_cog_ps	0.0213387	0.0476295	0.448014	0.654398	0.840043	1.02157	0.930517	1.12153
LPOS	LPOS-0107.1	LPC(20:5/0:0)	Lipids	Phospholipid Metabolism		Glycerophospholipids [GP]	Glycerophosphocholines [GP01]	Monoacylglycerophosphocholines [GP0105]									bsl_inv_cog_ps	-0.100822	0.0476375	-2.11645	0.0349562	0.160096	0.904094	0.8235	0.992575
LPOS	LPOS-0108.1	LPC(22:0/0:0)	Lipids	Phospholipid Metabolism	LMGP01050053	Glycerophospholipids [GP]	Glycerophosphocholines [GP01]	Monoacylglycerophosphocholines [GP0105]									bsl_inv_cog_ps	-0.0208741	0.0455567	-0.458199	0.647071	0.839569	0.979342	0.895686	1.07081
LPOS	LPOS-0109.1	LPC(22:4/0:0)	Lipids	Phospholipid Metabolism		Glycerophospholipids [GP]	Glycerophosphocholines [GP01]	Monoacylglycerophosphocholines [GP0105]									bsl_inv_cog_ps	0.0407551	0.0441851	0.922373	0.356919	0.638315	1.0416	0.955187	1.13582
LPOS	LPOS-0110.1	LPC(22:6/0:0)	Lipids	Phospholipid Metabolism		Glycerophospholipids [GP]	Glycerophosphocholines [GP01]	Monoacylglycerophosphocholines [GP0105]									bsl_inv_cog_ps	-0.0449555	0.0466129	-0.964444	0.335436	0.616386	0.95604	0.872566	1.0475
LPOS	LPOS-0111.1	LPC(24:0/0:0)	Lipids	Phospholipid Metabolism	LMGP01050057	Glycerophospholipids [GP]	Glycerophosphocholines [GP01]	Monoacylglycerophosphocholines [GP0105]									bsl_inv_cog_ps	-0.0268526	0.0460037	-0.583704	0.559766	0.785408	0.973505	0.889567	1.06536
LPOS	LPOS-0112.1	LPC(O-16:0/0:0)	Lipids	Phospholipid Metabolism	LMGP01060010	Glycerophospholipids [GP]	Glycerophosphocholines [GP01]	Monoalkylglycerophosphocholines [GP0106]									bsl_inv_cog_ps	0.0500066	0.0445493	1.1225	0.262358	0.536574	1.05128	0.963377	1.1472
LPOS	LPOS-0113.1	LPC(O-18:0/0:0)	Lipids	Phospholipid Metabolism	LMGP01060014	Glycerophospholipids [GP]	Glycerophosphocholines [GP01]	Monoalkylglycerophosphocholines [GP0106]									bsl_inv_cog_ps	0.0452499	0.0449672	1.00629	0.314918	0.596859	1.04629	0.958021	1.14269
LPOS	LPOS-0114.1	LPC(O-18:1/0:0)_1	Lipids	Phospholipid Metabolism		Glycerophospholipids [GP]	Glycerophosphocholines [GP01]	Monoalkylglycerophosphocholines [GP0106]									bsl_inv_cog_ps	0.104508	0.0471381	2.21706	0.0272102	0.136807	1.11016	1.01219	1.21762
LPOS	LPOS-0116.1	LPC(O-20:0/0:0)	Lipids	Phospholipid Metabolism	LMGP01060041	Glycerophospholipids [GP]	Glycerophosphocholines [GP01]	Monoalkylglycerophosphocholines [GP0106]									bsl_inv_cog_ps	-0.0458894	0.0457783	-1.00243	0.316776	0.597255	0.955148	0.873179	1.04481
LPOS	LPOS-0117.1	LPC(P-16:0/0:0)	Lipids	Phospholipid Metabolism	LMGP01070006	Glycerophospholipids [GP]	Glycerophosphocholines [GP01]	1Z-alkenylglycerophosphocholines [GP0107]									bsl_inv_cog_ps	0.104738	0.0448607	2.33473	0.0200777	0.114847	1.11042	1.01695	1.21248
LPOS	LPOS-0118.1	LPC(P-18:0/0:0)	Lipids	Phospholipid Metabolism	LMGP01070009	Glycerophospholipids [GP]	Glycerophosphocholines [GP01]	1Z-alkenylglycerophosphocholines [GP0107]									bsl_inv_cog_ps	0.119196	0.0431069	2.76512	0.00596766	0.0833515	1.12659	1.03532	1.22591
LPOS	LPOS-0119.1	LPE(16:0/0:0)	Lipids	Phospholipid Metabolism	LMGP02050002	Glycerophospholipids [GP]	Glycerophosphoethanolamines [GP02]	Monoacylglycerophosphoethanolamines [GP0205]									bsl_inv_cog_ps	0.0261031	0.0455825	0.572655	0.567217	0.79279	1.02645	0.938719	1.12237
LPOS	LPOS-0122.1	LPE(P-18:0/0:0)	Lipids	Phospholipid Metabolism		Glycerophospholipids [GP]	Glycerophosphoethanolamines [GP02]	1Z-alkenylglycerophosphoethanolamines [GP0207]									bsl_inv_cog_ps	0.103769	0.0453653	2.28741	0.0227208	0.120069	1.10934	1.01496	1.2125
LPOS	LPOS-0123.1	MG(16:0)	Lipids	Glycerolipid Metabolism		Glycerolipids [GL]	Monoradylglycerols [GL01]	Monoacylglycerols [GL0101]									bsl_inv_cog_ps	-0.0353492	0.0443151	-0.797678	0.425556	0.684672	0.965268	0.884965	1.05286
LPOS	LPOS-0124.1	MG(18:1)_1	Lipids	Glycerolipid Metabolism		Glycerolipids [GL]	Monoradylglycerols [GL01]	Monoacylglycerols [GL0101]									bsl_inv_cog_ps	-0.0180779	0.0441421	-0.40954	0.682374	0.860695	0.982084	0.900688	1.07084
LPOS	LPOS-0125.1	MG(18:1)_2	Lipids	Glycerolipid Metabolism		Glycerolipids [GL]	Monoradylglycerols [GL01]	Monoacylglycerols [GL0101]									bsl_inv_cog_ps	-0.0208414	0.0448498	-0.464694	0.642417	0.836528	0.979374	0.896957	1.06936
LPOS	LPOS-0126.1	PC(14:0/18:2)	Lipids	Phospholipid Metabolism		Glycerophospholipids [GP]	Glycerophosphocholines [GP01]	Diacylglycerophosphocholines [GP0101]									bsl_inv_cog_ps	-0.113592	0.0522268	-2.17498	0.0302479	0.145997	0.892622	0.80577	0.988835
LPOS	LPOS-0127.1	PC(14:0/20:4)	Lipids	Phospholipid Metabolism		Glycerophospholipids [GP]	Glycerophosphocholines [GP01]	Diacylglycerophosphocholines [GP0101]									bsl_inv_cog_ps	-0.117292	0.0459174	-2.55441	0.0110259	0.097351	0.889325	0.812784	0.973075
LPOS	LPOS-0128.1	PC(16:0/16:0)	Lipids	Phospholipid Metabolism	LMGP01010564	Glycerophospholipids [GP]	Glycerophosphocholines [GP01]	Diacylglycerophosphocholines [GP0101]									bsl_inv_cog_ps	-0.0581665	0.0463756	-1.25425	0.210523	0.483667	0.943493	0.861515	1.03327
LPOS	LPOS-0131.1	PC(16:0/18:1)_1	Lipids	Phospholipid Metabolism		Glycerophospholipids [GP]	Glycerophosphocholines [GP01]	Diacylglycerophosphocholines [GP0101]									bsl_inv_cog_ps	-0.150059	0.0431646	-3.47644	0.000566851	0.0290369	0.860657	0.790839	0.93664
LPOS	LPOS-0132.1	PC(16:0/18:1)_2	Lipids	Phospholipid Metabolism		Glycerophospholipids [GP]	Glycerophosphocholines [GP01]	Diacylglycerophosphocholines [GP0101]									bsl_inv_cog_ps	-0.0996176	0.042597	-2.33861	0.0198736	0.114847	0.905184	0.832678	0.984002
LPOS	LPOS-0135.1	PC(36:2); PC(16:0/20:2); PC(18:1/18:1)	Lipids	Phospholipid Metabolism		Glycerophospholipids [GP]	Glycerophosphocholines [GP01]	Diacylglycerophosphocholines [GP0101]									bsl_inv_cog_ps	-0.0233674	0.0449985	-0.519293	0.603859	0.81566	0.976904	0.894434	1.06698
LPOS	LPOS-0136.1	PC(16:0/20:3)	Lipids	Phospholipid Metabolism		Glycerophospholipids [GP]	Glycerophosphocholines [GP01]	Diacylglycerophosphocholines [GP0101]									bsl_inv_cog_ps	-0.0892423	0.046675	-1.91199	0.0566287	0.227773	0.914624	0.834665	1.00224
LPOS	LPOS-0137.1	PC(16:0/20:4)_1	Lipids	Phospholipid Metabolism		Glycerophospholipids [GP]	Glycerophosphocholines [GP01]	Diacylglycerophosphocholines [GP0101]									bsl_inv_cog_ps	-0.114488	0.0458392	-2.4976	0.0129258	0.105972	0.891823	0.815191	0.975658
LPOS	LPOS-0139.1	PC(16:0/20:4)_3	Lipids	Phospholipid Metabolism		Glycerophospholipids [GP]	Glycerophosphocholines [GP01]	Diacylglycerophosphocholines [GP0101]									bsl_inv_cog_ps	0.0107947	0.052942	0.203897	0.838543	0.930288	1.01085	0.911219	1.12138
LPOS	LPOS-0140.1	PC(16:0/20:5)	Lipids	Phospholipid Metabolism		Glycerophospholipids [GP]	Glycerophosphocholines [GP01]	Diacylglycerophosphocholines [GP0101]									bsl_inv_cog_ps	-0.123146	0.0460248	-2.67564	0.00778127	0.0880257	0.884135	0.80787	0.967599
LPOS	LPOS-0141.1	PC(16:0/22:4)	Lipids	Phospholipid Metabolism		Glycerophospholipids [GP]	Glycerophosphocholines [GP01]	Diacylglycerophosphocholines [GP0101]									bsl_inv_cog_ps	-0.0430265	0.0455276	-0.945063	0.345227	0.631173	0.957886	0.876113	1.04729
LPOS	LPOS-0142.1	PC(16:0/22:6)	Lipids	Phospholipid Metabolism		Glycerophospholipids [GP]	Glycerophosphocholines [GP01]	Diacylglycerophosphocholines [GP0101]									bsl_inv_cog_ps	-0.0900061	0.0461146	-1.95179	0.0516971	0.214545	0.913926	0.834944	1.00038
LPOS	LPOS-0145.1	PC(18:0/18:0)	Lipids	Phospholipid Metabolism	LMGP01010006	Glycerophospholipids [GP]	Glycerophosphocholines [GP01]	Diacylglycerophosphocholines [GP0101]									bsl_inv_cog_ps	0.0438734	0.049022	0.894974	0.371368	0.64323	1.04485	0.94913	1.15022
LPOS	LPOS-0146.1	PC(18:0/18:1)	Lipids	Phospholipid Metabolism		Glycerophospholipids [GP]	Glycerophosphocholines [GP01]	Diacylglycerophosphocholines [GP0101]									bsl_inv_cog_ps	-0.0867413	0.0446416	-1.94306	0.0527472	0.214545	0.916914	0.840096	1.00076
LPOS	LPOS-0147.1	PC(18:0/18:2)	Lipids	Phospholipid Metabolism		Glycerophospholipids [GP]	Glycerophosphocholines [GP01]	Diacylglycerophosphocholines [GP0101]									bsl_inv_cog_ps	-0.0807984	0.0548112	-1.47412	0.141276	0.384157	0.92238	0.828426	1.02699
LPOS	LPOS-0148.1	PC(18:0/20:3)	Lipids	Phospholipid Metabolism		Glycerophospholipids [GP]	Glycerophosphocholines [GP01]	Diacylglycerophosphocholines [GP0101]									bsl_inv_cog_ps	-0.0230596	0.0475424	-0.485034	0.627932	0.831213	0.977204	0.890259	1.07264
LPOS	LPOS-0149.1	PC(18:0/20:4)	Lipids	Phospholipid Metabolism		Glycerophospholipids [GP]	Glycerophosphocholines [GP01]	Diacylglycerophosphocholines [GP0101]									bsl_inv_cog_ps	0.0820088	0.0513773	1.59621	0.111274	0.331548	1.08547	0.981483	1.20046
LPOS	LPOS-0150.1	PC(18:0/22:4)	Lipids	Phospholipid Metabolism		Glycerophospholipids [GP]	Glycerophosphocholines [GP01]	Diacylglycerophosphocholines [GP0101]									bsl_inv_cog_ps	0.0293449	0.0451019	0.650635	0.515675	0.752928	1.02978	0.942655	1.12496
LPOS	LPOS-0151.1	PC(18:0/22:5)	Lipids	Phospholipid Metabolism		Glycerophospholipids [GP]	Glycerophosphocholines [GP01]	Diacylglycerophosphocholines [GP0101]									bsl_inv_cog_ps	0.0294516	0.0456121	0.645698	0.518865	0.752928	1.02989	0.941813	1.1262
LPOS	LPOS-0152.1	PC(18:0/22:6)	Lipids	Phospholipid Metabolism		Glycerophospholipids [GP]	Glycerophosphocholines [GP01]	Diacylglycerophosphocholines [GP0101]									bsl_inv_cog_ps	-0.00207204	0.0460178	-0.0450269	0.96411	0.973363	0.99793	0.911862	1.09212
LPOS	LPOS-0156.1	PC(18:2/18:2)	Lipids	Phospholipid Metabolism		Glycerophospholipids [GP]	Glycerophosphocholines [GP01]	Diacylglycerophosphocholines [GP0101]									bsl_inv_cog_ps	-0.0460114	0.0511795	-0.899021	0.369211	0.642569	0.955031	0.863878	1.0558
LPOS	LPOS-0157.1	PC(18:2/20:4)	Lipids	Phospholipid Metabolism		Glycerophospholipids [GP]	Glycerophosphocholines [GP01]	Diacylglycerophosphocholines [GP0101]									bsl_inv_cog_ps	-0.0524874	0.0465967	-1.12642	0.260699	0.536211	0.948866	0.866046	1.03961
LPOS	LPOS-0158.1	PC(32:1); PC(14:0/18:1); PC(16:0/16:1)	Lipids	Phospholipid Metabolism		Glycerophospholipids [GP]	Glycerophosphocholines [GP01]	Diacylglycerophosphocholines [GP0101]									bsl_inv_cog_ps	-0.102979	0.0441882	-2.33046	0.0203044	0.114847	0.902146	0.8273	0.983763
LPOS	LPOS-0159.1	PC(34:0); (18:0/16:0); PC(16:0/18:0)	Lipids	Phospholipid Metabolism		Glycerophospholipids [GP]	Glycerophosphocholines [GP01]	Diacylglycerophosphocholines [GP0101]									bsl_inv_cog_ps	-0.0162057	0.048755	-0.332391	0.739777	0.900523	0.983925	0.894254	1.08259
LPOS	LPOS-0161.1	PC(O-16:0/16:0)	Lipids	Phospholipid Metabolism	LMGP01020029	Glycerophospholipids [GP]	Glycerophosphocholines [GP01]	1-alkyl,2-acylglycerophosphocholines [GP0102]									bsl_inv_cog_ps	0.00428356	0.0503074	0.0851476	0.932189	0.966912	1.00429	0.909992	1.10837
LPOS	LPOS-0163.1	PC(O-16:0/18:2)	Lipids	Phospholipid Metabolism		Glycerophospholipids [GP]	Glycerophosphocholines [GP01]	1-alkyl,2-acylglycerophosphocholines [GP0102]									bsl_inv_cog_ps	0.00657743	0.0493226	0.133355	0.893983	0.947058	1.0066	0.913844	1.10877
LPOS	LPOS-0164.1	PC(O-18:0/16:0)	Lipids	Phospholipid Metabolism	LMGP01020086	Glycerophospholipids [GP]	Glycerophosphocholines [GP01]	1-alkyl,2-acylglycerophosphocholines [GP0102]									bsl_inv_cog_ps	0.00962372	0.0512951	0.187615	0.851279	0.931006	1.00967	0.913096	1.11646
LPOS	LPOS-0165.1	PC(O-18:1/18:1); PC(P-18:0/18:1)	Lipids	Phospholipid Metabolism		Glycerophospholipids [GP]	Glycerophosphocholines [GP01]										bsl_inv_cog_ps	0.0584574	0.0503219	1.16167	0.246099	0.524046	1.0602	0.960623	1.1701
LPOS	LPOS-0166.1	PE(16:0/18:2)	Lipids	Phospholipid Metabolism		Glycerophospholipids [GP]	Glycerophosphoethanolamines [GP02]	Diacylglycerophosphoethanolamines [GP0201]									bsl_inv_cog_ps	-0.0294146	0.0448229	-0.65624	0.512067	0.752928	0.971014	0.889347	1.06018
LPOS	LPOS-0167.1	PE(16:0/20:4)	Lipids	Phospholipid Metabolism		Glycerophospholipids [GP]	Glycerophosphoethanolamines [GP02]	Diacylglycerophosphoethanolamines [GP0201]									bsl_inv_cog_ps	-0.0143469	0.0434287	-0.330354	0.741314	0.900523	0.985756	0.90532	1.07334
LPOS	LPOS-0168.1	PE(18:0/20:4)	Lipids	Phospholipid Metabolism		Glycerophospholipids [GP]	Glycerophosphoethanolamines [GP02]	Diacylglycerophosphoethanolamines [GP0201]									bsl_inv_cog_ps	-0.0192918	0.0445929	-0.43262	0.665536	0.851322	0.980893	0.898801	1.07048
LPOS	LPOS-0169.1	PE(36:1); PE(18:0/18:1); PE(18:1/18:0)	Lipids	Phospholipid Metabolism		Glycerophospholipids [GP]	Glycerophosphoethanolamines [GP02]	Diacylglycerophosphoethanolamines [GP0201]									bsl_inv_cog_ps	-0.131896	0.0436509	-3.02161	0.00268461	0.0647887	0.876432	0.804567	0.954717
LPOS	LPOS-0170.1	PE(O-18:1/18:1); PE(P-18:0/18:1)	Lipids	Phospholipid Metabolism		Glycerophospholipids [GP]	Glycerophosphoethanolamines [GP02]										bsl_inv_cog_ps	-0.0108633	0.045248	-0.240084	0.810395	0.930288	0.989195	0.905245	1.08093
LPOS	LPOS-0171.1	PE(O-18:1/20:4); PE(P-18:0/20:4)	Lipids	Phospholipid Metabolism		Glycerophospholipids [GP]	Glycerophosphoethanolamines [GP02]										bsl_inv_cog_ps	0.113736	0.0434409	2.61817	0.00919366	0.0924473	1.12046	1.029	1.22004
LPOS	LPOS-0172.1	PE(O-18:1/22:6); PE(P-18:0/22:6)	Lipids	Phospholipid Metabolism		Glycerophospholipids [GP]	Glycerophosphoethanolamines [GP02]										bsl_inv_cog_ps	0.00910021	0.045033	0.202079	0.839963	0.930288	1.00914	0.923888	1.10226
LPOS	LPOS-0173.1	SM(d16:1/20:0)	Lipids	Sphingolipid Metabolism	LMSP03010052	Sphingolipids [SP]	Phosphosphingolipids [SP03]	Ceramide phosphocholines (sphingomyelins) [SP0301]									bsl_inv_cog_ps	-0.133039	0.0469074	-2.8362	0.00480976	0.0817815	0.875431	0.798534	0.959733
LPOS	LPOS-0174.1	SM(d16:1/22:0)	Lipids	Sphingolipid Metabolism	LMSP03010061	Sphingolipids [SP]	Phosphosphingolipids [SP03]	Ceramide phosphocholines (sphingomyelins) [SP0301]									bsl_inv_cog_ps	-0.166788	0.0482893	-3.45394	0.000614718	0.0290369	0.846379	0.769946	0.930399
LPOS	LPOS-0175.1	SM(d16:1/24:0)	Lipids	Sphingolipid Metabolism	LMSP03010073	Sphingolipids [SP]	Phosphosphingolipids [SP03]	Ceramide phosphocholines (sphingomyelins) [SP0301]									bsl_inv_cog_ps	-0.184921	0.0473671	-3.90399	0.000111939	0.00985184	0.83117	0.757478	0.912031
LPOS	LPOS-0176.1	SM(d16:1/24:1)	Lipids	Sphingolipid Metabolism		Sphingolipids [SP]	Phosphosphingolipids [SP03]	Ceramide phosphocholines (sphingomyelins) [SP0301]									bsl_inv_cog_ps	-0.0473456	0.0464265	-1.0198	0.308473	0.592838	0.953758	0.870801	1.04462
LPOS	LPOS-0177.1	SM(d17:1/16:0)	Lipids	Sphingolipid Metabolism		Sphingolipids [SP]	Phosphosphingolipids [SP03]	Ceramide phosphocholines (sphingomyelins) [SP0301]									bsl_inv_cog_ps	-0.0371283	0.0512896	-0.723896	0.469575	0.723734	0.963552	0.871398	1.06545
LPOS	LPOS-0178.1	SM(d17:1/24:1)	Lipids	Sphingolipid Metabolism		Sphingolipids [SP]	Phosphosphingolipids [SP03]	Ceramide phosphocholines (sphingomyelins) [SP0301]									bsl_inv_cog_ps	0.0195707	0.0504808	0.387686	0.698466	0.871306	1.01976	0.923697	1.12582
LPOS	LPOS-0179.1	SM(d18:0/16:0)	Lipids	Sphingolipid Metabolism	LMSP03010004	Sphingolipids [SP]	Phosphosphingolipids [SP03]	Ceramide phosphocholines (sphingomyelins) [SP0301]									bsl_inv_cog_ps	0.0316034	0.0497933	0.634692	0.526011	0.75562	1.03211	0.936139	1.13792
LPOS	LPOS-0180.1	SM(d18:1/16:0)	Lipids	Sphingolipid Metabolism	LMSP03010003	Sphingolipids [SP]	Phosphosphingolipids [SP03]	Ceramide phosphocholines (sphingomyelins) [SP0301]									bsl_inv_cog_ps	0.063768	0.050007	1.27518	0.203024	0.474159	1.06585	0.966334	1.1756
LPOS	LPOS-0181.1	SM(d18:1/18:0)	Lipids	Sphingolipid Metabolism	LMSP03010001	Sphingolipids [SP]	Phosphosphingolipids [SP03]	Ceramide phosphocholines (sphingomyelins) [SP0301]									bsl_inv_cog_ps	0.0574329	0.0450342	1.27532	0.202976	0.474159	1.05911	0.969636	1.15685
LPOS	LPOS-0183.1	SM(d18:1/20:0)	Lipids	Sphingolipid Metabolism	LMSP03010005	Sphingolipids [SP]	Phosphosphingolipids [SP03]	Ceramide phosphocholines (sphingomyelins) [SP0301]									bsl_inv_cog_ps	0.0418755	0.0464441	0.901632	0.367824	0.642569	1.04276	0.952034	1.14214
LPOS	LPOS-0184.1	SM(d18:1/20:1)	Lipids	Sphingolipid Metabolism		Sphingolipids [SP]	Phosphosphingolipids [SP03]	Ceramide phosphocholines (sphingomyelins) [SP0301]									bsl_inv_cog_ps	0.0855619	0.0494724	1.72949	0.0845342	0.294618	1.08933	0.988661	1.20025
LPOS	LPOS-0185.1	SM(d18:1/22:0)	Lipids	Sphingolipid Metabolism	LMSP03010006	Sphingolipids [SP]	Phosphosphingolipids [SP03]	Ceramide phosphocholines (sphingomyelins) [SP0301]									bsl_inv_cog_ps	-0.100849	0.0539496	-1.86932	0.0623472	0.240103	0.904069	0.813353	1.0049
LPOS	LPOS-0186.1	SM(d18:1/23:0)	Lipids	Sphingolipid Metabolism	LMSP03010078	Sphingolipids [SP]	Phosphosphingolipids [SP03]	Ceramide phosphocholines (sphingomyelins) [SP0301]									bsl_inv_cog_ps	-0.0821877	0.0520084	-1.58028	0.114876	0.33268	0.921099	0.831832	1.01995
LPOS	LPOS-0187.1	SM(d18:1/24:0)	Lipids	Sphingolipid Metabolism	LMSP03010008	Sphingolipids [SP]	Phosphosphingolipids [SP03]	Ceramide phosphocholines (sphingomyelins) [SP0301]									bsl_inv_cog_ps	-0.0695501	0.0498661	-1.39474	0.16391	0.40921	0.932813	0.845956	1.02859
LPOS	LPOS-0188.1	SM(d18:1/24:1)	Lipids	Sphingolipid Metabolism		Sphingolipids [SP]	Phosphosphingolipids [SP03]	Ceramide phosphocholines (sphingomyelins) [SP0301]									bsl_inv_cog_ps	0.112803	0.0458544	2.46002	0.0143371	0.105972	1.11941	1.02319	1.22468
LPOS	LPOS-0189.1	SM(d18:2/14:0)	Lipids	Sphingolipid Metabolism		Sphingolipids [SP]	Phosphosphingolipids [SP03]	Ceramide phosphocholines (sphingomyelins) [SP0301]									bsl_inv_cog_ps	0.011633	0.0567939	0.204828	0.837816	0.930288	1.0117	0.905124	1.13083
LPOS	LPOS-0190.1	SM(d18:2/16:0)_1	Lipids	Sphingolipid Metabolism		Sphingolipids [SP]	Phosphosphingolipids [SP03]	Ceramide phosphocholines (sphingomyelins) [SP0301]									bsl_inv_cog_ps	0.0385739	0.0533169	0.723484	0.469827	0.723734	1.03933	0.936199	1.15382
LPOS	LPOS-0191.1	SM(d18:2/16:0)_2	Lipids	Sphingolipid Metabolism		Sphingolipids [SP]	Phosphosphingolipids [SP03]	Ceramide phosphocholines (sphingomyelins) [SP0301]									bsl_inv_cog_ps	0.00507705	0.0537465	0.0944629	0.924791	0.963185	1.00509	0.904597	1.11675
LPOS	LPOS-0192.1	SM(d18:2/18:0)	Lipids	Sphingolipid Metabolism		Sphingolipids [SP]	Phosphosphingolipids [SP03]	Ceramide phosphocholines (sphingomyelins) [SP0301]									bsl_inv_cog_ps	0.10774	0.0465772	2.31314	0.021248	0.116542	1.11376	1.01658	1.22022
LPOS	LPOS-0193.1	SM(d18:2/22:0)	Lipids	Sphingolipid Metabolism		Sphingolipids [SP]	Phosphosphingolipids [SP03]	Ceramide phosphocholines (sphingomyelins) [SP0301]									bsl_inv_cog_ps	-0.0160195	0.0538572	-0.297444	0.76629	0.915502	0.984108	0.885521	1.09367
LPOS	LPOS-0194.1	SM(d18:2/23:0)	Lipids	Sphingolipid Metabolism		Sphingolipids [SP]	Phosphosphingolipids [SP03]	Ceramide phosphocholines (sphingomyelins) [SP0301]									bsl_inv_cog_ps	-0.012461	0.0534113	-0.233303	0.815652	0.930288	0.987616	0.889454	1.09661
LPOS	LPOS-0195.1	SM(d18:2/24:0)	Lipids	Sphingolipid Metabolism		Sphingolipids [SP]	Phosphosphingolipids [SP03]	Ceramide phosphocholines (sphingomyelins) [SP0301]									bsl_inv_cog_ps	-0.00918217	0.0516573	-0.177752	0.859013	0.933822	0.99086	0.895449	1.09644
LPOS	LPOS-0196.1	SM(d18:2/24:1)	Lipids	Sphingolipid Metabolism		Sphingolipids [SP]	Phosphosphingolipids [SP03]	Ceramide phosphocholines (sphingomyelins) [SP0301]									bsl_inv_cog_ps	0.193357	0.0482457	4.00777	7.37792e-05	0.00985184	1.21332	1.10384	1.33365
LPOS	LPOS-0197.1	SM(d19:1/16:0)	Lipids	Sphingolipid Metabolism	LMSP03010045	Sphingolipids [SP]	Phosphosphingolipids [SP03]	Ceramide phosphocholines (sphingomyelins) [SP0301]									bsl_inv_cog_ps	-0.0316753	0.04644	-0.68207	0.49561	0.747454	0.968821	0.884531	1.06114
LPOS	LPOS-0199.1	Sphingosine-1-phosphate	Lipids	Sphingolipid Metabolism	LMSP01050001	Sphingolipids [SP]	Sphingoid bases [SP01]	Sphingoid base 1-phosphates [SP0105]									bsl_inv_cog_ps	-0.041257	0.0643182	-0.641452	0.521616	0.752928	0.959582	0.845928	1.08851
LPOS	LPOS-0200.1	TG(44:0)	Lipids	Glycerolipid Metabolism		Glycerolipids [GL]	Triradylglycerols [GL03]	Triacylglycerols [GL0301]									bsl_inv_cog_ps	-0.108651	0.0437286	-2.48466	0.0133971	0.105972	0.897044	0.823363	0.977318
LPOS	LPOS-0201.1	TG(44:1)	Lipids	Glycerolipid Metabolism		Glycerolipids [GL]	Triradylglycerols [GL03]	Triacylglycerols [GL0301]									bsl_inv_cog_ps	-0.106184	0.0436514	-2.43255	0.0154536	0.110152	0.899259	0.825521	0.979584
LPOS	LPOS-0202.1	TG(44:2)	Lipids	Glycerolipid Metabolism		Glycerolipids [GL]	Triradylglycerols [GL03]	Triacylglycerols [GL0301]									bsl_inv_cog_ps	-0.0944343	0.043283	-2.18179	0.0297372	0.145471	0.909888	0.835881	0.990446
LPOS	LPOS-0203.1	TG(46:0)	Lipids	Glycerolipid Metabolism		Glycerolipids [GL]	Triradylglycerols [GL03]	Triacylglycerols [GL0301]									bsl_inv_cog_ps	-0.118362	0.0432089	-2.7393	0.00644708	0.0833515	0.888374	0.816236	0.966888
LPOS	LPOS-0204.1	TG(46:1)	Lipids	Glycerolipid Metabolism		Glycerolipids [GL]	Triradylglycerols [GL03]	Triacylglycerols [GL0301]									bsl_inv_cog_ps	-0.113759	0.0441151	-2.57869	0.0102931	0.0965609	0.892473	0.818547	0.973076
LPOS	LPOS-0205.1	TG(46:2)	Lipids	Glycerolipid Metabolism		Glycerolipids [GL]	Triradylglycerols [GL03]	Triacylglycerols [GL0301]									bsl_inv_cog_ps	-0.0895124	0.0440047	-2.03416	0.04263	0.183715	0.914377	0.838818	0.996742
LPOS	LPOS-0206.1	TG(48:0)	Lipids	Glycerolipid Metabolism		Glycerolipids [GL]	Triradylglycerols [GL03]	Triacylglycerols [GL0301]									bsl_inv_cog_ps	-0.0807344	0.0424389	-1.90237	0.0578788	0.229453	0.922439	0.848815	1.00245
LPOS	LPOS-0207.1	TG(48:1)	Lipids	Glycerolipid Metabolism		Glycerolipids [GL]	Triradylglycerols [GL03]	Triacylglycerols [GL0301]									bsl_inv_cog_ps	-0.130323	0.0444488	-2.93198	0.00357189	0.0718347	0.877812	0.804574	0.957717
LPOS	LPOS-0208.1	TG(48:2)	Lipids	Glycerolipid Metabolism		Glycerolipids [GL]	Triradylglycerols [GL03]	Triacylglycerols [GL0301]									bsl_inv_cog_ps	-0.102218	0.0447148	-2.286	0.022804	0.120069	0.902833	0.827076	0.985529
LPOS	LPOS-0209.1	TG(48:3)	Lipids	Glycerolipid Metabolism		Glycerolipids [GL]	Triradylglycerols [GL03]	Triacylglycerols [GL0301]									bsl_inv_cog_ps	-0.0721365	0.0444959	-1.62119	0.105806	0.329073	0.930404	0.852699	1.01519
LPOS	LPOS-0210.1	TG(48:4)_1	Lipids	Glycerolipid Metabolism		Glycerolipids [GL]	Triradylglycerols [GL03]	Triacylglycerols [GL0301]									bsl_inv_cog_ps	-0.047057	0.0433579	-1.08531	0.27847	0.550854	0.954033	0.876307	1.03865
LPOS	LPOS-0213.1	TG(50:1)	Lipids	Glycerolipid Metabolism		Glycerolipids [GL]	Triradylglycerols [GL03]	Triacylglycerols [GL0301]									bsl_inv_cog_ps	-0.123957	0.0444027	-2.79166	0.00550865	0.0833515	0.883418	0.809785	0.963746
LPOS	LPOS-0214.1	TG(50:2)	Lipids	Glycerolipid Metabolism		Glycerolipids [GL]	Triradylglycerols [GL03]	Triacylglycerols [GL0301]									bsl_inv_cog_ps	-0.107316	0.0449696	-2.38641	0.0175023	0.111647	0.898242	0.822459	0.981007
LPOS	LPOS-0215.1	TG(50:3)	Lipids	Glycerolipid Metabolism		Glycerolipids [GL]	Triradylglycerols [GL03]	Triacylglycerols [GL0301]									bsl_inv_cog_ps	-0.0645762	0.0459554	-1.40519	0.160782	0.404187	0.937465	0.856716	1.02582
LPOS	LPOS-0216.1	TG(50:4)	Lipids	Glycerolipid Metabolism		Glycerolipids [GL]	Triradylglycerols [GL03]	Triacylglycerols [GL0301]									bsl_inv_cog_ps	-0.0194582	0.0455674	-0.427021	0.669606	0.8524	0.98073	0.896936	1.07235
LPOS	LPOS-0217.1	TG(52:1)	Lipids	Glycerolipid Metabolism		Glycerolipids [GL]	Triradylglycerols [GL03]	Triacylglycerols [GL0301]									bsl_inv_cog_ps	-0.130582	0.0443509	-2.9443	0.00343579	0.0718347	0.877584	0.804519	0.957284
LPOS	LPOS-0218.1	TG(52:2)	Lipids	Glycerolipid Metabolism		Glycerolipids [GL]	Triradylglycerols [GL03]	Triacylglycerols [GL0301]									bsl_inv_cog_ps	-0.116541	0.045417	-2.56602	0.0106697	0.0965609	0.889994	0.814193	0.972852
LPOS	LPOS-0219.1	TG(52:3)	Lipids	Glycerolipid Metabolism		Glycerolipids [GL]	Triradylglycerols [GL03]	Triacylglycerols [GL0301]									bsl_inv_cog_ps	-0.0409904	0.0467117	-0.877519	0.380759	0.650164	0.959838	0.875863	1.05186
LPOS	LPOS-0220.1	TG(52:4)_1	Lipids	Glycerolipid Metabolism		Glycerolipids [GL]	Triradylglycerols [GL03]	Triacylglycerols [GL0301]									bsl_inv_cog_ps	0.00918393	0.0461276	0.199098	0.842292	0.930288	1.00923	0.921985	1.10472
LPOS	LPOS-0223.1	TG(54:1)	Lipids	Glycerolipid Metabolism		Glycerolipids [GL]	Triradylglycerols [GL03]	Triacylglycerols [GL0301]									bsl_inv_cog_ps	-0.125791	0.0445203	-2.82548	0.00497015	0.0817815	0.881799	0.808115	0.962201
LPOS	LPOS-0224.1	TG(54:2)	Lipids	Glycerolipid Metabolism		Glycerolipids [GL]	Triradylglycerols [GL03]	Triacylglycerols [GL0301]									bsl_inv_cog_ps	-0.109445	0.0453576	-2.41294	0.016297	0.110152	0.896331	0.820086	0.979665
LPOS	LPOS-0225.1	TG(54:3)	Lipids	Glycerolipid Metabolism		Glycerolipids [GL]	Triradylglycerols [GL03]	Triacylglycerols [GL0301]									bsl_inv_cog_ps	-0.0383539	0.0451298	-0.849858	0.395939	0.663565	0.962372	0.880903	1.05138
LPOS	LPOS-0226.1	TG(54:4)	Lipids	Glycerolipid Metabolism		Glycerolipids [GL]	Triradylglycerols [GL03]	Triacylglycerols [GL0301]									bsl_inv_cog_ps	0.0184922	0.0445665	0.414934	0.678424	0.858705	1.01866	0.933459	1.11165
LPOS	LPOS-0227.1	TG(54:6)_1	Lipids	Glycerolipid Metabolism		Glycerolipids [GL]	Triradylglycerols [GL03]	Triacylglycerols [GL0301]									bsl_inv_cog_ps	0.0197162	0.0439149	0.448963	0.653714	0.840043	1.01991	0.935797	1.11159
LPOS	LPOS-0228.1	TG(54:6)_2	Lipids	Glycerolipid Metabolism		Glycerolipids [GL]	Triradylglycerols [GL03]	Triacylglycerols [GL0301]									bsl_inv_cog_ps	-0.0275251	0.0444707	-0.618949	0.536321	0.765015	0.97285	0.891645	1.06145
BI-LISA	H1A1	HDL-1_Apo-A1									mg/dL						bsl_inv_mdnph	0.0123145	0.0336409	0.366058	0.71447	0.928048	1.01239	0.947791	1.08139
BI-LISA	H1A2	HDL-1_Apo-A2									mg/dL						bsl_inv_mdnph	0.0234693	0.033099	0.709064	0.478601	0.810527	1.02375	0.959441	1.09236
BI-LISA	H1CH	HDL-1_Cholesterol									mg/dL						bsl_inv_mdnph	0.0148331	0.0335086	0.442665	0.658192	0.90941	1.01494	0.950427	1.08384
BI-LISA	H1FC	HDL-1_Free Cholesterol									mg/dL						bsl_inv_mdnph	0.0151726	0.0341101	0.444814	0.656638	0.90941	1.01529	0.94963	1.08549
BI-LISA	H1PL	HDL-1_Phospholipids									mg/dL						bsl_inv_mdnph	0.0304535	0.0336896	0.903944	0.366442	0.720934	1.03092	0.965047	1.10129
BI-LISA	H1TG	HDL-1_Triglycerides									mg/dL						bsl_inv_mdnph	-0.0038876	0.0329889	-0.117846	0.906235	0.960306	0.99612	0.933751	1.06266
BI-LISA	H2A1	HDL-2_Apo-A1									mg/dL						bsl_inv_mdnph	0.0319488	0.0339008	0.942422	0.346413	0.700566	1.03246	0.966092	1.1034
BI-LISA	H2A2	HDL-2_Apo-A2									mg/dL						bsl_inv_mdnph	0.0305967	0.0323045	0.947136	0.344008	0.700566	1.03107	0.967809	1.09846
BI-LISA	H2CH	HDL-2_Cholesterol									mg/dL						bsl_inv_mdnph	0.0239316	0.034773	0.688223	0.491618	0.823915	1.02422	0.95674	1.09646
BI-LISA	H2FC	HDL-2_Free Cholesterol									mg/dL						bsl_inv_mdnph	0.041272	0.0342862	1.20375	0.229232	0.588525	1.04214	0.974404	1.11457
BI-LISA	H2PL	HDL-2_Phospholipids									mg/dL						bsl_inv_mdnph	0.043193	0.0348036	1.24105	0.215145	0.564365	1.04414	0.975288	1.11785
BI-LISA	H2TG	HDL-2_Triglycerides									mg/dL						bsl_inv_mdnph	0.00890126	0.0326665	0.272489	0.785354	0.935191	1.00894	0.946367	1.07565
BI-LISA	H3A1	HDL-3_Apo-A1									mg/dL						bsl_inv_mdnph	0.0385365	0.0334786	1.15108	0.250227	0.612041	1.03929	0.973282	1.10977
BI-LISA	H3A2	HDL-3_Apo-A2									mg/dL						bsl_inv_mdnph	0.0273908	0.0319198	0.858112	0.391224	0.741483	1.02777	0.965439	1.09412
BI-LISA	H3CH	HDL-3_Cholesterol									mg/dL						bsl_inv_mdnph	0.0472246	0.0343149	1.37621	0.169346	0.533736	1.04836	0.980167	1.12129
BI-LISA	H3FC	HDL-3_Free Cholesterol									mg/dL						bsl_inv_mdnph	0.0593975	0.0347004	1.71172	0.0875419	0.418217	1.0612	0.991422	1.13588
BI-LISA	H3PL	HDL-3_Phospholipids									mg/dL						bsl_inv_mdnph	0.0505891	0.0332591	1.52106	0.12885	0.480787	1.05189	0.985507	1.12275
BI-LISA	H3TG	HDL-3_Triglycerides									mg/dL						bsl_inv_mdnph	0.0128103	0.0318252	0.402521	0.687466	0.917614	1.01289	0.951641	1.07809
BI-LISA	H4A1	HDL-4_Apo-A1									mg/dL						bsl_inv_mdnph	-0.016943	0.0341671	-0.495887	0.620183	0.903394	0.9832	0.919513	1.0513
BI-LISA	H4A2	HDL-4_Apo-A2									mg/dL						bsl_inv_mdnph	-0.0176146	0.0332197	-0.530245	0.596167	0.889271	0.98254	0.920604	1.04864
BI-LISA	H4CH	HDL-4_Cholesterol									mg/dL						bsl_inv_mdnph	-0.00467595	0.0329796	-0.141783	0.887306	0.960306	0.995335	0.933032	1.0618
BI-LISA	H4FC	HDL-4_Free Cholesterol									mg/dL						bsl_inv_mdnph	0.0156821	0.033383	0.469763	0.63872	0.907189	1.01581	0.951469	1.08449
BI-LISA	H4PL	HDL-4_Phospholipids									mg/dL						bsl_inv_mdnph	0.00197175	0.0336542	0.0585885	0.953302	0.982208	1.00197	0.938014	1.07029
BI-LISA	H4TG	HDL-4_Triglycerides									mg/dL						bsl_inv_mdnph	-0.0430265	0.0346691	-1.24106	0.215141	0.564365	0.957886	0.894958	1.02524
BI-LISA	HDA1	HDL_Apo-A1									mg/dL						bsl_inv_mdnph	0.0110574	0.033922	0.325966	0.74458	0.93266	1.01112	0.946079	1.08063
BI-LISA	HDA2	HDL_Apo-A2									mg/dL						bsl_inv_mdnph	0.0090077	0.0315701	0.285324	0.775509	0.93266	1.00905	0.948504	1.07346
BI-LISA	HDCH	HDL_Cholesterol									mg/dL						bsl_inv_mdnph	0.0147934	0.0339057	0.436311	0.662791	0.912283	1.0149	0.94965	1.08464
BI-LISA	HDFC	HDL_Free Cholesterol									mg/dL						bsl_inv_mdnph	0.0261534	0.0345456	0.757067	0.449351	0.789636	1.0265	0.959296	1.09841
BI-LISA	HDPL	HDL_Phospholipids									mg/dL						bsl_inv_mdnph	0.0375856	0.034514	1.089	0.276657	0.652899	1.0383	0.970386	1.11097
BI-LISA	HDTG	HDL_Triglycerides									mg/dL						bsl_inv_mdnph	-0.00724206	0.0322105	-0.224836	0.822195	0.953957	0.992784	0.932045	1.05748
BI-LISA	IDAB	IDL_Apo-B									mg/dL						bsl_inv_mdnph	-0.0415575	0.0331491	-1.25366	0.210529	0.564365	0.959294	0.898948	1.02369
BI-LISA	IDCH	IDL_Cholesterol									mg/dL						bsl_inv_mdnph	-0.0580985	0.0350411	-1.65801	0.0979166	0.433063	0.943557	0.880928	1.01064
BI-LISA	IDFC	IDL_Free Cholesterol									mg/dL						bsl_inv_mdnph	-0.0632077	0.0352453	-1.79337	0.0734932	0.409301	0.938748	0.876088	1.00589
BI-LISA	IDPL	IDL_Phospholipids									mg/dL						bsl_inv_mdnph	-0.0559307	0.0366709	-1.52521	0.127813	0.480787	0.945605	0.880024	1.01607
BI-LISA	IDTG	IDL_Triglycerides									mg/dL						bsl_inv_mdnph	-0.0581403	0.0347699	-1.67214	0.095095	0.433063	0.943518	0.88136	1.01006
BI-LISA	L1AB	LDL-1_Apo-B									mg/dL						bsl_inv_mdnph	0.0216406	0.0407008	0.531699	0.595161	0.889271	1.02188	0.943524	1.10673
BI-LISA	L1CH	LDL-1_Cholesterol									mg/dL						bsl_inv_mdnph	0.0068635	0.041424	0.165689	0.868466	0.960306	1.00689	0.928368	1.09205
BI-LISA	L1FC	LDL-1_Free Cholesterol									mg/dL						bsl_inv_mdnph	0.00490856	0.040161	0.122222	0.90277	0.960306	1.00492	0.928851	1.08722
BI-LISA	L1PL	LDL-1_Phospholipids									mg/dL						bsl_inv_mdnph	0.0119664	0.0412855	0.289845	0.77205	0.93266	1.01204	0.93337	1.09734
BI-LISA	L1TG	LDL-1_Triglycerides									mg/dL						bsl_inv_mdnph	0.00408338	0.0345652	0.118136	0.906006	0.960306	1.00409	0.93832	1.07447
BI-LISA	L2AB	LDL-2_Apo-B									mg/dL						bsl_inv_mdnph	0.000595098	0.037278	0.0159638	0.987269	0.998627	1.0006	0.930094	1.07644
BI-LISA	L2CH	LDL-2_Cholesterol									mg/dL						bsl_inv_mdnph	-0.00366629	0.0368215	-0.0995693	0.920725	0.964378	0.99634	0.926968	1.0709
BI-LISA	L2FC	LDL-2_Free Cholesterol									mg/dL						bsl_inv_mdnph	-0.00363334	0.035955	-0.101052	0.919548	0.964378	0.996373	0.928574	1.06912
BI-LISA	L2PL	LDL-2_Phospholipids									mg/dL						bsl_inv_mdnph	0.0043401	0.0368361	0.117822	0.906254	0.960306	1.00435	0.934393	1.07954
BI-LISA	L2TG	LDL-2_Triglycerides									mg/dL						bsl_inv_mdnph	0.0467627	0.0357565	1.30781	0.191513	0.56336	1.04787	0.97695	1.12395
BI-LISA	L3AB	LDL-3_Apo-B									mg/dL						bsl_inv_mdnph	0.0081856	0.0382259	0.214137	0.830523	0.955904	1.00822	0.935441	1.08666
BI-LISA	L3CH	LDL-3_Cholesterol									mg/dL						bsl_inv_mdnph	-0.00311679	0.038197	-0.0815978	0.934998	0.969826	0.996888	0.92498	1.07439
BI-LISA	L3FC	LDL-3_Free Cholesterol									mg/dL						bsl_inv_mdnph	0.0241416	0.0361044	0.66866	0.504008	0.828127	1.02444	0.954447	1.09956
BI-LISA	L3PL	LDL-3_Phospholipids									mg/dL						bsl_inv_mdnph	0.0160916	0.0378896	0.424697	0.671232	0.916743	1.01622	0.943488	1.09456
BI-LISA	L3TG	LDL-3_Triglycerides									mg/dL						bsl_inv_mdnph	0.0220153	0.0344134	0.63973	0.522629	0.833444	1.02226	0.955582	1.09359
BI-LISA	L4AB	LDL-4_Apo-B									mg/dL						bsl_inv_mdnph	-0.0421144	0.0372943	-1.12924	0.259313	0.63001	0.95876	0.891178	1.03147
BI-LISA	L4CH	LDL-4_Cholesterol									mg/dL						bsl_inv_mdnph	-0.0107777	0.0376664	-0.286136	0.774888	0.93266	0.98928	0.918876	1.06508
BI-LISA	L4FC	LDL-4_Free Cholesterol									mg/dL						bsl_inv_mdnph	-0.0115362	0.035954	-0.32086	0.748445	0.93266	0.98853	0.921266	1.0607
BI-LISA	L4PL	LDL-4_Phospholipids									mg/dL						bsl_inv_mdnph	-0.0181116	0.0369147	-0.490635	0.623891	0.903394	0.982051	0.913507	1.05574
BI-LISA	L4TG	LDL-4_Triglycerides									mg/dL						bsl_inv_mdnph	0.0163966	0.0314078	0.522054	0.601854	0.889271	1.01653	0.955842	1.08108
BI-LISA	L5AB	LDL-5_Apo-B									mg/dL						bsl_inv_mdnph	-0.0135558	0.032734	-0.414121	0.678956	0.917097	0.986536	0.925229	1.05191
BI-LISA	L5CH	LDL-5_Cholesterol									mg/dL						bsl_inv_mdnph	-0.0163227	0.0331784	-0.491968	0.622949	0.903394	0.98381	0.921869	1.04991
BI-LISA	L5FC	LDL-5_Free Cholesterol									mg/dL						bsl_inv_mdnph	-0.0114894	0.0323601	-0.355049	0.722696	0.928048	0.988576	0.927822	1.05331
BI-LISA	L5PL	LDL-5_Phospholipids									mg/dL						bsl_inv_mdnph	-0.0186121	0.0326286	-0.570423	0.568637	0.877604	0.98156	0.920752	1.04638
BI-LISA	L5TG	LDL-5_Triglycerides									mg/dL						bsl_inv_mdnph	0.00115493	0.031241	0.0369683	0.970524	0.994955	1.00116	0.941692	1.06437
BI-LISA	L6AB	LDL-6_Apo-B									mg/dL						bsl_inv_mdnph	0.0097544	0.0315306	0.309363	0.757169	0.93266	1.0098	0.949286	1.07418
BI-LISA	L6CH	LDL-6_Cholesterol									mg/dL						bsl_inv_mdnph	0.0228873	0.0315763	0.724824	0.468885	0.808268	1.02315	0.961748	1.08847
BI-LISA	L6FC	LDL-6_Free Cholesterol									mg/dL						bsl_inv_mdnph	0.0241412	0.0317629	0.760045	0.447571	0.789636	1.02443	0.962603	1.09024
BI-LISA	L6PL	LDL-6_Phospholipids									mg/dL						bsl_inv_mdnph	0.0146013	0.0313908	0.465144	0.642022	0.907189	1.01471	0.954159	1.0791
BI-LISA	L6TG	LDL-6_Triglycerides									mg/dL						bsl_inv_mdnph	0.0236351	0.0310673	0.76077	0.447138	0.789636	1.02392	0.963429	1.0882
BI-LISA	LDAB	LDL_Apo-B									mg/dL						bsl_inv_mdnph	-0.00910688	0.0366953	-0.248176	0.804096	0.948581	0.990934	0.922166	1.06483
BI-LISA	LDCH	LDL_Cholesterol									mg/dL						bsl_inv_mdnph	-0.0103923	0.0365745	-0.28414	0.776416	0.93266	0.989662	0.9212	1.06321
BI-LISA	LDFC	LDL_Free Cholesterol									mg/dL						bsl_inv_mdnph	-0.00360779	0.0368657	-0.0978632	0.922079	0.964378	0.996399	0.926942	1.07106
[truncated: 3,190 more rows]

## Sheet: ST4
Supplementary Table 4. All results for association of MRI markers and cognition parameters at baseline per 1-SD higher metabolite levels with basic adjustment
[truncated: 5,793 more rows]

[truncated: 7 more sheets: ST5, ST6, ST7, ST8, ST9, ST10, ST11]
